# Supplementary material for: Using pseudotime derivative on single-cell RNA sequencing data to identify genes undergoing cell cycle regulation
Source: Bioinform Adv. 2025 May 29;5(1):vbaf123. doi: 10.1093/bioadv/vbaf123 (PMC12255884; doi:10.1093/bioadv/vbaf123)
Supplement: vbaf123_Supplementary_Data [file vbaf123_supplementary_data.zip]

Archive with 3 entries (3 files):
- Supplementary_file_2.xlsx
- Supplementary_tables_and_figures.pdf
- vbaf123_AuthorCorr_CmtAttachmentsFolder_supplementary_file_1 (1) (2).pdf
