# Supplementary material for: Using pseudotime derivative on single-cell RNA sequencing data to identify genes undergoing cell cycle regulation
Source: Bioinform Adv. 2025 May 29;5(1):vbaf123. doi: 10.1093/bioadv/vbaf123 (PMC12255884; doi:10.1093/bioadv/vbaf123)
Supplement: vbaf123_Supplementary_Data [file vbaf123_supplementary_data.zip › Supplementary_file_2.xlsx]

## Sheet: S_cluster_G1_genes
names	scores	logfoldchanges	pvals	pvals_adj
LEMD1	-6.31616	-27.0313	3.60097e-10	7.10006e-09
AC009961.1	-4.71543	-26.1464	2.65446e-06	2.91954e-05
GSTA4	-4.60695	-26.0745	4.46043e-06	4.68896e-05
AL163636.1	-4.38175	-25.9108	1.26574e-05	0.000120805
AC092118.1	-4.3826	-25.9106	1.26085e-05	0.000120552
AC012442.2	-4.25946	-25.8263	2.18693e-05	0.000197532
MST1	-4.2603	-25.8147	2.1789e-05	0.000196917
AC006972.1	-4.13665	-25.7788	3.73546e-05	0.000316039
GIHCG	-4.25889	-25.7746	2.19246e-05	0.000197811
RFTN2	-4.1429	-25.7616	3.6363e-05	0.000308294
AP000697.1	-4.01762	-25.6988	6.1936e-05	0.000495733
ARHGAP25	-4.01799	-25.6853	6.1841e-05	0.000495463
SNCAIP	-4.01061	-25.672	6.37816e-05	0.000507241
LIPC	-4.0113	-25.6573	6.35986e-05	0.000506034
MAN1A1	-3.99675	-25.6367	6.75868e-05	0.000534088
TLL2	-3.87386	-25.5841	0.000112109	0.000846046
AC108134.4	-3.88099	-25.5655	0.000108905	0.000824344
RENBP	-3.88577	-25.5601	0.000106807	0.00081111
AC009505.1	-3.75508	-25.4995	0.000180439	0.00128065
CHL1	-3.75529	-25.4847	0.000180292	0.00128018
WDR86-AS1	-3.74632	-25.4808	0.000186792	0.00132029
P4HA3	-3.75245	-25.4578	0.000182325	0.00129291
RPL17P40	-3.75002	-25.4477	0.000184085	0.0013031
ZHX1-C8orf76	-3.74549	-25.4281	0.000187404	0.0013237
AC116366.3	-3.61427	-25.4041	0.000311947	0.00206534
AC126773.2	-3.61502	-25.3777	0.000311048	0.00206107
ZSCAN18	-3.61129	-25.3452	0.000315515	0.00208384
AC087854.1	-3.60446	-25.3416	0.000323848	0.00212069
SPDYE17-1	-3.46996	-25.2573	0.000536467	0.00330046
AC005759.2	-3.46738	-25.2433	0.000541587	0.00332058
CBLN3	-3.47535	-25.2384	0.000525895	0.00324653
CBFA2T3	-3.46848	-25.2157	0.000539401	0.0033122
WSCD2	-3.31881	-25.2059	0.000927402	0.00531334
PART1	-3.4653	-25.1865	0.000545752	0.00334358
AC130895.1	-3.31892	-25.1683	0.000927051	0.00531321
Z93943.1	-3.31974	-25.1501	0.00092436	0.00530531
MIR155HG	-3.32103	-25.1479	0.000920131	0.005286
RORB	-3.32096	-25.1355	0.000920342	0.005286
LINC01655	-3.31304	-25.1317	0.000946613	0.00540499
AC022034.3	-3.32318	-25.1292	0.000913122	0.00526323
AC022424.1	-3.32144	-25.1243	0.000918778	0.00528077
AL450992.3	-3.3129	-25.1219	0.000947076	0.00540499
AC127526.3	-3.32396	-25.1183	0.000910584	0.00525234
FSIP2-AS1	-3.32451	-25.1161	0.000908797	0.00524391
AC011092.3	-3.32185	-25.1054	0.000917441	0.00527871
MROH3P	-3.31893	-25.0998	0.000927012	0.00531321
EFCAB14-AS1	-3.32729	-25.0976	0.000899864	0.00519607
CRAMP1	-3.32289	-25.0933	0.000914051	0.00526483
PADI4	-3.31958	-25.0884	0.000924887	0.00530645
GTF2IP5	-3.3186	-25.0762	0.000928111	0.00531552
AC002996.1	-3.32163	-25.0518	0.000918158	0.00527948
GLYAT	-3.15919	-25.0099	0.00161617	0.00858983
SLC25A5-AS1	-3.1623	-25.0088	0.00159915	0.00850773
PRSS41	-3.16769	-25.0072	0.00156996	0.00837728
FITM1	-3.1713	-24.9991	0.00155073	0.00829656
KANK3	-3.16708	-24.9971	0.00157325	0.00839203
AC231759.2	-3.17083	-24.9954	0.00155321	0.00830707
AC015910.1	-3.16939	-24.9936	0.0015609	0.00834129
PLPPR3	-3.15526	-24.9928	0.00163793	0.00869974
AC005358.1	-3.16543	-24.9531	0.00158217	0.00842848
AC011455.2	-3.14941	-24.9306	0.00167086	0.0088398
C16orf71	-3.16916	-24.9299	0.00156212	0.00834369
MAF	-8.1855	-4.78712	5.28118e-16	1.91449e-14
LINC00519	-9.61624	-3.65424	2.28889e-21	1.29395e-19
AC083870.1	-4.55664	-3.38883	5.55432e-06	5.71625e-05
CASC8	-4.45338	-3.34206	8.98418e-06	8.8141e-05
MX2	-4.10844	-3.2125	4.16705e-05	0.00034782
ME3	-4.46066	-3.21047	8.71757e-06	8.56813e-05
KMO	-6.72228	-3.20206	2.42251e-11	5.501e-10
VEGFD	-4.07265	-3.17889	4.85651e-05	0.000398984
YPEL2	-3.92517	-3.05545	9.01494e-05	0.000695389
AC104211.1	-3.81076	-3.03594	0.00014345	0.00104332
PKD1L2	-5.04337	-2.9925	5.06301e-07	6.31626e-06
SESN3	-8.05493	-2.96287	1.54263e-15	5.30666e-14
AC109927.1	-3.51674	-2.90967	0.000448415	0.00282043
AC005726.1	-3.39946	-2.80988	0.00069147	0.00412992
KDM7A	-8.27207	-2.79192	2.89196e-16	1.08234e-14
AC005747.1	-3.37058	-2.78814	0.000767746	0.00453191
CD86	-11.6257	-2.77405	1.20273e-29	1.06845e-27
AC105094.2	-3.17577	-2.74251	0.00152195	0.00817357
KDM5B	-12.9562	-2.71328	5.32201e-35	6.32693e-33
FAM71F2	-3.13981	-2.71082	0.00172082	0.00905966
ABCA4	-3.23193	-2.70832	0.00125492	0.0069366
ZKSCAN3	-4.20228	-2.64874	2.7888e-05	0.000244632
KLHL24	-12.0724	-2.64684	2.23838e-31	2.18012e-29
AC009950.1	-5.04718	-2.5968	5.03667e-07	6.28825e-06
LMBR1L	-6.67438	-2.59189	3.51736e-11	7.86566e-10
GBP2	-9.39171	-2.48992	2.88429e-20	1.46645e-18
TP53INP1	-8.82056	-2.47214	3.72938e-18	1.61653e-16
BTG2	-11.7371	-2.46961	2.46677e-29	2.1102e-27
CTSO	-3.70713	-2.42057	0.000217348	0.00150949
AC006062.1	-4.42688	-2.41844	1.02619e-05	9.91121e-05
AL356010.2	-3.63024	-2.3939	0.000292833	0.00195238
CATSPERD	-3.66024	-2.35313	0.000261693	0.00177032
SPTA1	-5.78422	-2.34379	9.07652e-09	1.51444e-07
TNRC6C-AS1	-3.4312	-2.28796	0.000618345	0.00374015
DUXAP8	-3.31286	-2.25043	0.000946759	0.00540499
ANOS1	-10.3113	-2.23255	2.88817e-23	1.78229e-21
FBXW10	-3.24022	-2.18715	0.00122383	0.00678561
STON1-GTF2A1L	-3.81884	-2.17691	0.000140129	0.00102331
AC016747.4	-3.21612	-2.17413	0.00133084	0.00729388
BCAS1	-5.13785	-2.1561	3.22156e-07	4.19036e-06
LPXN	-5.1037	-2.15393	3.83421e-07	4.90828e-06
BMF	-4.27141	-2.15023	2.08104e-05	0.000188706
EMX2OS	-4.25022	-2.14297	2.28623e-05	0.000205255
PIK3IP1	-7.63818	-2.13804	4.67062e-14	1.40623e-12
SERPINB3	-4.13563	-2.13786	3.75245e-05	0.000316978
ZBTB20	-9.27622	-2.13763	1.32219e-19	6.28741e-18
CLEC7A	-3.69512	-2.13545	0.000228526	0.00157696
SYNPO	-7.95469	-2.11063	4.47681e-15	1.45344e-13
EPHA4	-9.61012	-2.10818	1.02191e-20	5.43493e-19
PNRC1	-9.42544	-2.09842	3.76251e-20	1.88335e-18
CBLB	-9.77632	-2.09298	2.51614e-21	1.40765e-19
AC130324.2	-3.59356	-2.07487	0.000338584	0.00220202
FRAS1	-4.86881	-2.06707	1.27373e-06	1.48476e-05
SEMA5B	-4.01427	-2.05576	6.31384e-05	0.00050386
CES2	-3.98622	-2.04631	7.09574e-05	0.000557996
TMEM25	-3.47013	-2.03122	0.000537543	0.00330456
LINC01239	-6.55016	-2.01096	8.78858e-11	1.88703e-09
SBF2-AS1	-9.40928	-2.00932	6.9409e-20	3.39035e-18
ARL15	-9.93104	-1.99866	1.30904e-21	7.50517e-20
KLRD1	-3.36626	-1.9863	0.000785039	0.0046205
TBKBP1	-3.78552	-1.96218	0.000160908	0.00115882
CCNG2	-7.41543	-1.94424	2.54569e-13	7.1705e-12
CDKN2B	-9.06545	-1.91993	1.42789e-18	6.30768e-17
HIST1H2AC	-8.29636	-1.88969	4.31326e-16	1.57419e-14
AC093884.1	-4.5295	-1.88572	6.51868e-06	6.61607e-05
HIST1H2BD	-8.34508	-1.88194	2.97263e-16	1.10996e-14
HIST1H4H	-3.51023	-1.88096	0.000463931	0.00290505
ZNF528-AS1	-4.8641	-1.84717	1.31184e-06	1.52151e-05
MMP13	-4.95606	-1.82975	8.26852e-07	9.92468e-06
TCP11L2	-5.14904	-1.82167	3.08829e-07	4.02673e-06
PGM2L1	-8.3272	-1.81403	3.80475e-16	1.40126e-14
YPEL5	-8.44399	-1.8102	1.67097e-16	6.35677e-15
AC133530.1	-5.79048	-1.80113	9.24418e-09	1.54082e-07
SHC2	-4.77533	-1.76568	2.03621e-06	2.29099e-05
LINC00113	-3.17832	-1.73504	0.00152218	0.00817357
ERO1B	-3.14958	-1.73237	0.00167763	0.00886487
PLD1	-8.04062	-1.72662	4.47172e-15	1.45344e-13
KIF13A	-8.95876	-1.71801	4.49014e-18	1.93076e-16
PSG5	-7.72553	-1.70891	3.68969e-14	1.11923e-12
AC067956.1	-4.14641	-1.70447	3.63559e-05	0.000308294
ACKR3	-7.19618	-1.70337	1.37473e-12	3.54493e-11
LINC02518	-7.75837	-1.69726	2.90967e-14	8.89292e-13
GPC4	-4.74653	-1.67982	2.35383e-06	2.61918e-05
AC009133.1	-6.13433	-1.67602	1.24972e-09	2.28568e-08
TET1	-3.60128	-1.67043	0.000330991	0.00215959
MPPED2	-8.79633	-1.65598	1.87862e-17	7.68949e-16
AL139383.1	-7.46153	-1.65365	2.54094e-13	7.16963e-12
IGBP1	-8.47883	-1.65165	1.85999e-16	7.04271e-15
RTP4	-6.03046	-1.64114	2.34436e-09	4.12894e-08
AC003965.2	-3.15278	-1.61801	0.00166055	0.00879677
CREBRF	-5.73279	-1.60774	1.32e-08	2.14059e-07
ZBTB47	-3.65525	-1.60709	0.000269606	0.00181397
GABARAPL1	-7.23889	-1.59651	1.29723e-12	3.37739e-11
PIK3R3	-5.35307	-1.59601	1.07533e-07	1.52088e-06
MYL9	-6.95138	-1.59463	7.76711e-12	1.86595e-10
AHNAK2	-7.64799	-1.58925	8.34208e-14	2.45227e-12
OAS2	-4.30769	-1.589	1.81098e-05	0.000167013
SYN3	-3.76957	-1.58606	0.000172587	0.00123414
CPEB4	-3.71672	-1.56686	0.000212453	0.00147803
TNFAIP8L1	-3.85698	-1.55194	0.000121863	0.000907125
AP3B2	-6.7868	-1.54211	2.2841e-11	5.20864e-10
NEDD9	-8.41813	-1.53961	3.20627e-16	1.1917e-14
AC027288.2	-3.97171	-1.53801	7.62687e-05	0.000596282
SELENOP	-4.05369	-1.52317	5.42903e-05	0.000442199
MARCKSL1	-7.33981	-1.52169	6.97033e-13	1.88455e-11
AC022137.3	-3.17607	-1.51339	0.00153829	0.00824911
ADM	-6.95427	-1.49687	8.61452e-12	2.04522e-10
CACFD1	-4.11612	-1.4929	4.17336e-05	0.000348168
LINC02615	-5.53772	-1.48818	4.00398e-08	6.05579e-07
CLIC3	-6.62129	-1.48119	6.80195e-11	1.48213e-09
AC022915.2	-5.36531	-1.47297	1.02988e-07	1.46448e-06
TMC7	-6.48105	-1.45813	1.64388e-10	3.4031e-09
TIMP3	-6.54124	-1.45482	1.26304e-10	2.64744e-09
AZIN2	-5.54156	-1.44775	3.96479e-08	6.00213e-07
SLC9C1	-5.12032	-1.44038	3.72611e-07	4.78504e-06
FRMD6	-8.35103	-1.42637	5.96365e-16	2.14744e-14
CAMK2A	-5.88798	-1.42573	5.70138e-09	9.65235e-08
THBS3	-5.33285	-1.42531	1.23195e-07	1.72451e-06
AP000787.1	-3.27154	-1.42166	0.00110594	0.00620861
DYRK1B	-4.87261	-1.42148	1.29956e-06	1.50835e-05
NUAK1	-6.47691	-1.40924	1.82056e-10	3.74966e-09
GBP1	-5.41901	-1.39884	7.82127e-08	1.12906e-06
LINC00894	-5.80059	-1.39863	9.44495e-09	1.56943e-07
AC027117.2	-6.25554	-1.3757	6.83352e-10	1.29677e-08
KANK1	-6.37361	-1.37502	3.52249e-10	6.9538e-09
RNF152	-6.11458	-1.366	1.62341e-09	2.90025e-08
SLFN12	-4.1911	-1.36577	3.04282e-05	0.000264212
AGPAT4	-3.23827	-1.3556	0.00124387	0.00688257
PRSS22	-4.50451	-1.3541	7.52533e-06	7.54305e-05
ADAMTSL4	-4.29251	-1.35092	1.95432e-05	0.000178416
PIK3IP1-AS1	-4.00981	-1.34393	6.57131e-05	0.000520821
TCF7L1	-3.98577	-1.34023	7.25378e-05	0.000569592
MTHFR	-3.68373	-1.33448	0.000242917	0.00165681
LINC00578	-4.0269	-1.33038	6.11552e-05	0.000491186
RHOU	-4.57134	-1.3282	5.52532e-06	5.69002e-05
HBP1	-5.11176	-1.32282	3.94751e-07	5.04134e-06
TMC4	-5.55818	-1.31852	3.74275e-08	5.68729e-07
AC009690.1	-3.61106	-1.31634	0.00032116	0.00210821
EPB41L4A-AS1	-6.20278	-1.31565	9.93555e-10	1.84007e-08
ITGB6	-5.84207	-1.31482	7.81136e-09	1.30875e-07
TEAD2	-4.15307	-1.3141	3.58746e-05	0.000304472
KDM6B	-5.51163	-1.31382	4.84422e-08	7.23858e-07
AC013652.1	-5.78454	-1.30783	1.07356e-08	1.77296e-07
MYO1F	-3.59106	-1.30548	0.000346815	0.00225283
PPP1R3B	-5.2797	-1.30536	1.67118e-07	2.29564e-06
C10orf67	-4.91213	-1.292	1.08173e-06	1.27753e-05
RNASE7	-3.94134	-1.28559	8.72224e-05	0.000674742
SERPINF2	-3.26961	-1.2787	0.00111662	0.00626205
TNFSF10	-5.36078	-1.27483	1.09269e-07	1.54293e-06
MVP	-5.88408	-1.26932	6.32391e-09	1.06505e-07
KDM4B	-5.24107	-1.26085	2.05838e-07	2.76411e-06
SOS2	-5.70141	-1.25935	1.73448e-08	2.76015e-07
LINC02541	-5.44083	-1.25805	7.14079e-08	1.03917e-06
N4BP2L2	-6.64207	-1.24735	7.21083e-11	1.567e-09
SPDYA	-4.44289	-1.24647	1.00636e-05	9.73131e-05
BACH1	-5.72365	-1.24295	1.5763e-08	2.52083e-07
TRIM22	-4.01027	-1.24258	6.5859e-05	0.000521453
FLRT3	-3.73238	-1.24226	0.000201615	0.00141174
FBLIM1	-5.7017	-1.24213	1.77441e-08	2.82091e-07
CCDC146	-4.56331	-1.23868	5.79777e-06	5.94786e-05
SLC35D2	-5.11262	-1.2373	3.98899e-07	5.09029e-06
AC007389.1	-5.17763	-1.23513	2.85841e-07	3.74512e-06
VTCN1	-4.25692	-1.22766	2.29643e-05	0.000205928
CALCOCO1	-3.88097	-1.22621	0.000111765	0.000844401
SIDT2	-3.50611	-1.22502	0.000477812	0.00298503
GATA3	-5.60261	-1.22394	3.14481e-08	4.8149e-07
TSPYL2	-4.49958	-1.22048	7.75552e-06	7.73066e-05
RNF217-AS1	-3.8779	-1.21002	0.000113226	0.000853447
TIAM2	-3.34444	-1.20968	0.000858708	0.0050031
CALD1	-5.0005	-1.20162	7.27137e-07	8.79522e-06
GOLGB1	-5.61021	-1.20126	3.01662e-08	4.6406e-07
SKIL	-5.65251	-1.19996	2.41226e-08	3.76826e-07
NEAT1	-19.123	-1.1999	1.27753e-64	7.37685e-62
STK38L	-5.15935	-1.19478	3.16718e-07	4.12294e-06
NEURL3	-4.26709	-1.19147	2.20645e-05	0.00019893
ATXN3	-5.09591	-1.18896	4.38159e-07	5.54316e-06
GBP3	-4.91337	-1.18721	1.08961e-06	1.28496e-05
PLEKHG1	-3.50122	-1.1808	0.000486728	0.00303604
PTPRB	-5.40299	-1.18027	9.0772e-08	1.30107e-06
KMT5B	-4.65031	-1.17806	3.87632e-06	4.12318e-05
ADAMTS6	-4.64055	-1.16805	4.07164e-06	4.30827e-05
DBN1	-3.57772	-1.16256	0.000365422	0.00235384
NCOA3	-5.68943	-1.15667	1.98245e-08	3.1393e-07
TMPRSS11E	-3.7678	-1.15494	0.000175904	0.00125619
SPON2	-4.93709	-1.15412	9.82843e-07	1.16843e-05
PALLD	-5.13394	-1.15351	3.67379e-07	4.72161e-06
PBXIP1	-3.72605	-1.15348	0.000207302	0.00144593
AC022034.1	-4.75502	-1.15152	2.37148e-06	2.63701e-05
COL27A1	-5.17764	-1.15052	2.93937e-07	3.84496e-06
FANK1	-4.58287	-1.14532	5.33078e-06	5.51427e-05
PBX1	-5.18993	-1.1452	2.81556e-07	3.69197e-06
DRAM1	-5.18123	-1.14063	2.93849e-07	3.84496e-06
CATSPERE	-3.18831	-1.13963	0.00148152	0.00799507
AL157388.1	-3.71689	-1.139	0.000214738	0.001492
MSRB3	-3.11658	-1.13836	0.00189033	0.00983679
KIAA0513	-4.03929	-1.13794	5.8608e-05	0.000473551
DDX58	-3.88131	-1.13773	0.00011214	0.000846046
RPS6KA2	-4.39437	-1.12808	1.26247e-05	0.000120636
AL139260.1	-4.5854	-1.12796	5.26582e-06	5.46456e-05
HLA-E	-5.207	-1.12721	2.54965e-07	3.38168e-06
AC046134.2	-4.58039	-1.10479	5.4185e-06	5.59428e-05
IVL	-5.42743	-1.10409	8.17432e-08	1.17687e-06
ENTPD7	-4.81579	-1.09764	1.78708e-06	2.03332e-05
RTN2	-4.08633	-1.09078	4.82329e-05	0.000396658
MAP3K8	-4.81212	-1.08784	1.85726e-06	2.10576e-05
AC027288.3	-3.78428	-1.0851	0.000165312	0.00118684
AC011092.2	-3.32083	-1.0821	0.00093554	0.00535237
TAGLN	-4.31172	-1.07529	1.82892e-05	0.000168011
FAM83B	-4.09524	-1.07289	4.65211e-05	0.000383789
PLPP3	-3.79487	-1.07126	0.0001587	0.00114445
VPS8	-4.95589	-1.07119	9.09564e-07	1.0853e-05
ZFYVE1	-3.49643	-1.06866	0.000496271	0.00309199
ATXN1	-5.13736	-1.06035	3.74727e-07	4.80841e-06
VAT1	-4.8878	-1.05086	1.28476e-06	1.49439e-05
TOB1	-4.24564	-1.04897	2.44835e-05	0.000217619
BMPR2	-4.8825	-1.04862	1.3164e-06	1.5257e-05
KIDINS220	-4.7431	-1.04713	2.57298e-06	2.84541e-05
EIF3J-DT	-3.32558	-1.04708	0.000921205	0.00528908
DDIT4	-4.82635	-1.04468	1.77115e-06	2.01804e-05
GLUL	-5.2123	-1.04273	2.5554e-07	3.38376e-06
CTIF	-4.55742	-1.03722	6.09484e-06	6.23286e-05
PADI1	-4.18726	-1.03575	3.15631e-05	0.00027304
RAD51-AS1	-4.4581	-1.03196	9.56224e-06	9.32463e-05
EFNA1	-4.08744	-1.02841	4.80957e-05	0.000395731
C20orf194	-4.66906	-1.02378	3.64562e-06	3.89572e-05
SNAP23	-4.28997	-1.01812	2.02396e-05	0.000184254
PTPRR	-3.31371	-1.00857	0.000961161	0.00547623
FYB1	-6.21503	-1.00774	9.77623e-10	1.81264e-08
LXN	3.20903	1.00107	0.001411	0.0076631
RAN	10.2801	1.00114	1.1896e-23	7.4548e-22
NAPRT	4.46458	1.00163	9.56206e-06	9.32463e-05
SLC25A37	4.37368	1.00215	1.44224e-05	0.000135887
PSME3	4.26343	1.00268	2.34629e-05	0.000209933
MGAT5	4.59375	1.00322	5.27719e-06	5.47284e-05
TMEM223	4.73182	1.0036	2.74833e-06	3.00846e-05
TCHP	3.69832	1.0037	0.000238563	0.00163644
NOP14	3.85588	1.00376	0.000128655	0.000950249
SCMH1	4.35298	1.00394	1.57937e-05	0.000147688
DENR	5.6495	1.00426	2.3403e-08	3.65937e-07
GPANK1	3.95051	1.00468	8.78285e-05	0.000678782
TPM3	6.59839	1.00506	7.7188e-11	1.66619e-09
PHB	5.44223	1.00514	7.31846e-08	1.06026e-06
TIMM10	5.07855	1.00529	4.96123e-07	6.20845e-06
SRR	3.74703	1.00551	0.000197636	0.00138628
POLR2K	4.69173	1.00553	3.32031e-06	3.58124e-05
XRCC5	6.32906	1.00581	4.23856e-10	8.30656e-09
SAMHD1	3.71305	1.00591	0.000225354	0.0015604
GPR180	3.77583	1.00621	0.000176587	0.00126051
ARL13B	3.89834	1.00624	0.000108593	0.000823126
GUSB	3.56467	1.00664	0.00039625	0.00252525
UAP1	3.89038	1.00688	0.000112119	0.000846046
USP39	6.27674	1.00729	5.79821e-10	1.11698e-08
PAK4	3.36277	1.00743	0.000826495	0.00483808
PPP1R16A	4.25557	1.00752	2.42801e-05	0.000216287
PPP1R14C	3.49205	1.00753	0.00051814	0.00320846
IRAK1	5.00239	1.00777	7.27858e-07	8.79522e-06
OTULIN	4.39913	1.0087	1.28767e-05	0.000122827
PLRG1	3.38962	1.00881	0.000750696	0.00444262
NR2F6	4.65769	1.00881	3.91101e-06	4.15462e-05
PITX1	4.34693	1.00881	1.62467e-05	0.00015105
NOC2L	4.1805	1.00897	3.36018e-05	0.000287599
PITPNA-AS1	4.25994	1.00905	2.38346e-05	0.000212787
NUP37	4.07348	1.00915	5.28761e-05	0.00043155
UBE2A	4.53966	1.00929	6.78498e-06	6.86911e-05
NME1	3.77528	1.0093	0.000177189	0.0012637
TMEM259	4.76836	1.00946	2.30567e-06	2.56912e-05
CNBP	5.73448	1.00987	1.44928e-08	2.32922e-07
INIP	4.08211	1.01001	5.10268e-05	0.000418358
DDX18	6.94407	1.01005	8.05026e-12	1.92539e-10
NDUFAF4	4.09155	1.01019	4.899e-05	0.000402271
ACTR1B	4.27109	1.01085	2.27031e-05	0.000204151
IGHMBP2	3.46762	1.01107	0.000566745	0.0034604
STT3B	4.1793	1.01188	3.37585e-05	0.000288787
SLIRP	9.13037	1.01193	4.3476e-19	2.01988e-17
AC015813.2	4.02912	1.01219	6.35806e-05	0.000506034
CTSZ	4.86839	1.01252	1.41772e-06	1.63376e-05
APOL6	4.00353	1.01254	7.06947e-05	0.000556471
PIGX	4.24851	1.01266	2.50639e-05	0.000222289
KRT4	3.6175	1.01268	0.000324043	0.0021211
KLHL22	4.13362	1.01334	4.10208e-05	0.000343284
MRPS5	5.51813	1.01346	4.87095e-08	7.26509e-07
COL4A2	4.74469	1.01387	2.57621e-06	2.84704e-05
TMX1	4.40315	1.01394	1.26509e-05	0.000120805
ADI1	4.63021	1.01401	4.45786e-06	4.68896e-05
MTCH2	4.9884	1.0152	7.82614e-07	9.42869e-06
CEP83	3.83687	1.01559	0.000138955	0.0010162
MAP3K11	4.35137	1.01563	1.59398e-05	0.00014871
FAM76B	3.49578	1.01593	0.000511277	0.00317691
MDH2	7.465	1.01685	2.02765e-13	5.77167e-12
ANAPC1	4.22583	1.01687	2.76517e-05	0.000242842
IMP3	4.96842	1.01728	8.63951e-07	1.03316e-05
SELENOK	4.22084	1.01766	2.82588e-05	0.000247234
CHRAC1	3.96043	1.01849	8.44649e-05	0.000654664
MRGBP	4.28852	1.01864	2.1054e-05	0.000190701
PMS2P1	3.62146	1.01864	0.000320252	0.0021031
PARP2	3.62295	1.01954	0.000318451	0.00209724
ANKH	4.15942	1.01988	3.67735e-05	0.000311448
NRP1	3.37473	1.02013	0.000791946	0.00465268
WDR74	4.52812	1.02051	7.16939e-06	7.2221e-05
NUP43	3.82384	1.02098	0.000146251	0.00106226
NUP58	4.59231	1.02098	5.3257e-06	5.51292e-05
POLRMT	3.99388	1.02186	7.36209e-05	0.000577537
IMMP1L	4.68541	1.02201	3.43811e-06	3.69106e-05
DIS3L	3.54471	1.02206	0.0004269	0.00270247
AUP1	5.26333	1.02254	1.90245e-07	2.57827e-06
SMC5	4.79285	1.02258	2.05202e-06	2.30717e-05
POLDIP3	4.32983	1.02268	1.75524e-05	0.000162244
STUB1	5.52224	1.02344	4.75769e-08	7.12244e-07
CHMP4B	5.74909	1.02361	1.32601e-08	2.1482e-07
AP003555.3	3.81831	1.02367	0.000149524	0.00108408
NT5C3A	4.66204	1.02436	3.83753e-06	4.08461e-05
FASTK	4.2286	1.02463	2.73488e-05	0.000240574
SRPRB	4.24977	1.0247	2.49662e-05	0.000221544
FBLN1	5.066	1.02497	5.27462e-07	6.55496e-06
FAM207A	4.90883	1.02499	1.1614e-06	1.36136e-05
TENT4A	4.48993	1.02544	8.5414e-06	8.4052e-05
AKIP1	4.51294	1.02597	7.69515e-06	7.68944e-05
NTRK2	4.24008	1.02633	2.59569e-05	0.000229705
PGAM5	3.93706	1.02648	9.29255e-05	0.000714342
USP48	4.64151	1.02649	4.23282e-06	4.4642e-05
C19orf24	5.15689	1.02723	3.308e-07	4.29243e-06
HLCS	4.6857	1.0276	3.43103e-06	3.6859e-05
ASB16-AS1	3.40817	1.02879	0.000702858	0.0041867
MRPS12	5.40208	1.02957	9.14067e-08	1.309e-06
ZNF324	3.43377	1.03	0.000640941	0.00386237
HOXA7	3.86514	1.03021	0.000124207	0.000920337
ITPR3	4.70615	1.03034	3.1152e-06	3.37578e-05
GK5	3.69423	1.03035	0.000242721	0.00165653
CDC5L	4.44703	1.03095	1.04041e-05	0.000100367
GDI2	5.47584	1.03214	6.10313e-08	8.95421e-07
POP5	4.61877	1.03228	4.7162e-06	4.93218e-05
NDUFB8	7.01524	1.03232	4.69524e-12	1.15897e-10
EXOG	4.07118	1.03284	5.34566e-05	0.000435628
PPP1CA	6.76529	1.03326	2.634e-11	5.95615e-10
CARD11	3.88577	1.03387	0.000114243	0.000859908
JMJD4	4.06094	1.03398	5.57743e-05	0.000453145
PDE8A	4.62015	1.03466	4.67315e-06	4.89032e-05
DDX52	5.0147	1.0365	6.86987e-07	8.35129e-06
U2SURP	5.5034	1.03666	5.26918e-08	7.8158e-07
TCEA1	5.6121	1.03666	2.89124e-08	4.46471e-07
KNOP1	4.77462	1.03683	2.24809e-06	2.51016e-05
CDK14	4.00018	1.03713	7.18647e-05	0.000564581
TMEM245	5.40643	1.03718	8.9052e-08	1.27755e-06
USP10	4.73635	1.03804	2.70191e-06	2.96417e-05
BCCIP	4.29474	1.03851	2.05149e-05	0.000186353
GATA6	3.55459	1.03861	0.000411406	0.00261052
RBM10	4.32144	1.0388	1.82563e-05	0.000167804
GPX8	3.75352	1.03899	0.00019293	0.00135739
ISCU	4.50135	1.03947	8.13184e-06	8.0561e-05
MGLL	3.62399	1.04027	0.000317403	0.00209204
SLC38A10	4.63302	1.04038	4.41542e-06	4.64769e-05
CIAO2A	4.47123	1.04095	9.33174e-06	9.13379e-05
SAR1A	4.73408	1.04101	2.73202e-06	2.99263e-05
SRA1	4.60975	1.04134	4.92477e-06	5.14033e-05
IMMT	4.87742	1.04137	1.3635e-06	1.57578e-05
NMT1	6.00401	1.04173	3.03191e-09	5.29372e-08
SPCS3	4.52096	1.04185	7.43776e-06	7.45991e-05
COMMD5	4.46153	1.04203	9.75897e-06	9.47645e-05
BACE1	3.64297	1.04218	0.000295246	0.00196522
DCUN1D4	4.35886	1.04291	1.5458e-05	0.000144968
ZC3H12C	4.19251	1.04344	3.19611e-05	0.00027604
CYREN	4.34809	1.04355	1.62449e-05	0.00015105
RNF219	4.18328	1.04358	3.32823e-05	0.00028562
RPN2	5.59052	1.04398	3.25948e-08	4.98102e-07
PRELID3B	5.08917	1.04405	4.71012e-07	5.92172e-06
PIGK	3.70785	1.04437	0.00023044	0.00158881
E2F3	4.51564	1.04503	7.62288e-06	7.63138e-05
HIKESHI	4.9389	1.04601	1.00696e-06	1.19358e-05
STRIP2	4.0362	1.04644	6.19027e-05	0.000495712
CKAP5	4.40487	1.04661	1.25974e-05	0.000120518
ARPP19	4.84023	1.04677	1.63548e-06	1.87004e-05
TXNL4A	5.31873	1.04687	1.43059e-07	1.97859e-06
CYP1B1	4.29734	1.04696	2.01943e-05	0.000183945
FAM174B	3.13408	1.0472	0.00181929	0.00952534
TMEM62	3.16033	1.04755	0.00166601	0.00881705
SRSF3	8.7434	1.04767	9.26831e-18	3.88213e-16
RUBCN	4.00466	1.04808	7.05449e-05	0.000555834
MPRIP	7.59055	1.04816	8.28577e-14	2.44015e-12
DDX50	4.68821	1.04909	3.4042e-06	3.66195e-05
ANKRD1	4.34732	1.04928	1.61149e-05	0.000150084
UPF3B	4.79905	1.04949	2.00069e-06	2.25258e-05
UBASH3B	4.44087	1.0499	1.07106e-05	0.000103241
ISG20L2	3.93709	1.05044	9.3004e-05	0.000714342
MRPS16	6.66422	1.05169	5.12597e-11	1.12757e-09
AC139530.3	3.98471	1.05306	7.66149e-05	0.000598496
IMPDH1	4.768	1.05313	2.32943e-06	2.59382e-05
ARIH2	4.74187	1.05338	2.63773e-06	2.90312e-05
ATP6V1E2	3.62643	1.05384	0.00031467	0.00208081
HMGCS1	4.55605	1.05402	6.28459e-06	6.40612e-05
NEDD1	3.87959	1.05456	0.000117301	0.00087761
SORD	4.23748	1.05535	2.63978e-05	0.000232842
CNTNAP2	3.30381	1.05597	0.00101793	0.00575894
HNRNPUL1	4.78228	1.05612	2.17393e-06	2.43407e-05
TM7SF3	4.10528	1.05618	4.64185e-05	0.000383297
MTHFD1L	4.92693	1.05646	1.06683e-06	1.26086e-05
FLVCR1-DT	3.30391	1.05663	0.00101742	0.00575894
MAPK12	4.46899	1.05682	9.44849e-06	9.23598e-05
MEPCE	4.09606	1.05694	4.82615e-05	0.000396691
ABCB10	3.96186	1.05698	8.40609e-05	0.000652471
TRIP10	4.62208	1.05718	4.65612e-06	4.87566e-05
ELP1	4.3751	1.05765	1.44034e-05	0.000135786
TBC1D10B	4.03746	1.05781	6.15953e-05	0.000493984
TPI1	11.6965	1.05855	7.71334e-30	7.04572e-28
GTF3C6	4.80425	1.05883	1.95511e-06	2.20742e-05
PBX3	3.88574	1.05891	0.000114399	0.000860578
KREMEN2	3.20652	1.05896	0.00142493	0.00772062
MTHFD2L	3.6982	1.05978	0.000239293	0.00164075
TP53	6.59028	1.05982	8.25116e-11	1.77636e-09
STAG1	5.39622	1.05984	9.45109e-08	1.34987e-06
SMIM13	4.6235	1.06002	4.62576e-06	4.85645e-05
DLST	4.70915	1.06021	3.08753e-06	3.34803e-05
EMSY	4.15114	1.06045	3.82037e-05	0.00032221
CDK10	4.10641	1.06126	4.62135e-05	0.000381994
MYDGF	5.33896	1.06126	1.2843e-07	1.78697e-06
YWHAQ	7.36257	1.06136	4.35141e-13	1.19853e-11
PHF6	4.17056	1.06146	3.51944e-05	0.000299644
FAM185A	3.90588	1.06267	0.000105582	0.00080256
ZNF789	3.6681	1.06314	0.000268643	0.00180825
B4GALT4	4.70099	1.0645	3.19406e-06	3.44967e-05
UBE2I	5.7919	1.06462	1.0536e-08	1.74356e-07
NDUFV1	6.1612	1.0647	1.20673e-09	2.21207e-08
SFPQ	5.60738	1.06568	2.99616e-08	4.61352e-07
SF3A3	4.43958	1.06642	1.08127e-05	0.000104122
PDE7A	4.59361	1.06661	5.32606e-06	5.51292e-05
SNRPG	12.6626	1.06681	3.291e-34	3.80063e-32
MRPS11	4.89111	1.06759	1.28128e-06	1.49249e-05
MRPL20	7.01943	1.06899	4.84797e-12	1.19485e-10
BLOC1S1	5.79047	1.0704	1.05523e-08	1.74447e-07
FKBP11	3.65001	1.0707	0.000287629	0.00192483
C22orf39	4.66818	1.07147	3.75891e-06	4.01149e-05
AHSA1	4.80032	1.07194	1.99685e-06	2.24983e-05
CBFB	4.66862	1.07253	3.75249e-06	4.00728e-05
P4HB	6.98348	1.07275	6.10428e-12	1.48189e-10
TRIM35	3.86705	1.07277	0.000123502	0.000917219
EPN1	4.62383	1.07297	4.63418e-06	4.86214e-05
THAP12	4.25816	1.073	2.41649e-05	0.000215498
SNF8	5.88143	1.07362	6.28929e-09	1.06033e-07
MED22	4.51803	1.07396	7.57005e-06	7.58318e-05
POP1	4.15579	1.07419	3.75183e-05	0.000316978
ASH2L	4.3019	1.07422	1.99566e-05	0.000181984
RBM14-RBM4	3.9011	1.0744	0.000107619	0.000816509
PRPF31	4.72844	1.07455	2.8252e-06	3.08843e-05
FBXL5	4.72021	1.07539	2.93722e-06	3.20438e-05
FKBP3	6.26412	1.07542	6.3536e-10	1.21424e-08
SCAI	4.71559	1.07683	3.0025e-06	3.26679e-05
MFSD14B	5.32716	1.07692	1.37139e-07	1.89998e-06
TOR1B	3.7719	1.07708	0.00017986	0.00127823
SH3BP1	4.03903	1.078	6.128e-05	0.000491944
DR1	4.42324	1.07958	1.16471e-05	0.000111691
STK4	4.88016	1.08043	1.35448e-06	1.56646e-05
SSNA1	8.17334	1.0809	1.0451e-15	3.68129e-14
CPSF7	4.63791	1.08092	4.34409e-06	4.57559e-05
SPINDOC	3.80361	1.08224	0.000158833	0.0011449
PRMT5	4.60326	1.08273	5.10542e-06	5.31174e-05
SF3B3	4.93203	1.08288	1.04985e-06	1.24261e-05
ARHGDIA	5.60763	1.08296	2.99357e-08	4.61352e-07
FSCN1	5.12891	1.08351	3.87437e-07	4.95577e-06
PSMC3	5.12225	1.08395	4.01414e-07	5.11834e-06
FAM129A	4.55728	1.0843	6.28805e-06	6.40612e-05
C1QBP	5.29599	1.08443	1.62358e-07	2.23595e-06
AL441992.1	3.97568	1.08527	7.96342e-05	0.000620494
KXD1	4.85348	1.08546	1.546e-06	1.77149e-05
PTS	5.04019	1.08568	6.09393e-07	7.48683e-06
TPGS2	5.19758	1.08601	2.71777e-07	3.57825e-06
TTC28-AS1	4.06088	1.08639	5.59699e-05	0.000454506
TMEM214	4.43934	1.08654	1.08366e-05	0.000104227
OAZ1	5.36271	1.08725	1.13587e-07	1.59832e-06
GLE1	4.70768	1.08823	3.12411e-06	3.38317e-05
DGUOK-AS1	3.86599	1.08872	0.000123985	0.000919117
GJB3	4.65592	1.08961	3.99237e-06	4.2327e-05
EFNB2	4.62701	1.08969	4.57169e-06	4.8028e-05
FRMD3	5.03136	1.08973	6.29963e-07	7.69787e-06
SLC37A4	3.5863	1.09168	0.00036624	0.00235817
TMA16	5.00864	1.0936	7.16322e-07	8.68178e-06
KHSRP	5.26437	1.09376	1.92174e-07	2.60223e-06
HK2	3.3448	1.09454	0.00088213	0.00510826
KLC2	3.80641	1.09464	0.000157153	0.00113481
IL1A	4.32351	1.09512	1.81185e-05	0.000167013
NDUFAB1	6.22885	1.09518	7.98701e-10	1.49981e-08
CTDNEP1	4.32372	1.0958	1.81595e-05	0.000167104
GTF3A	7.44222	1.09587	2.47167e-13	6.98635e-12
MFAP1	4.46679	1.09637	9.57838e-06	9.33473e-05
LYRM7	4.12128	1.09719	4.35127e-05	0.000361518
TRIM7	4.58502	1.09808	5.56575e-06	5.72436e-05
NOP10	7.68571	1.09809	4.28444e-14	1.29478e-12
FHOD1	3.2086	1.0984	0.00141572	0.00768355
C15orf61	4.66534	1.09854	3.8251e-06	4.07406e-05
SNRPA	4.80333	1.09869	1.97824e-06	2.23197e-05
C12orf4	3.25917	1.10024	0.00118917	0.00661613
IARS2	5.93953	1.10026	4.50722e-09	7.7114e-08
RPN1	5.22281	1.10032	2.38967e-07	3.18044e-06
DSEL	3.53012	1.1006	0.000451205	0.00283524
LPCAT1	4.33306	1.10218	1.74281e-05	0.0001612
AC108488.2	4.42699	1.10292	1.14755e-05	0.00011011
OGFRL1	4.14984	1.10324	3.85045e-05	0.000324409
MBD3	4.81169	1.10348	1.90074e-06	2.15204e-05
PNKP	4.52438	1.1043	7.37737e-06	7.40853e-05
AC011043.1	3.23796	1.10502	0.00128047	0.00704889
SART3	4.20883	1.10526	2.99653e-05	0.000260612
UTP4	4.32753	1.1066	1.78731e-05	0.000164939
RABEP1	5.4667	1.10699	6.52592e-08	9.53988e-07
ENTPD6	4.71418	1.10764	3.03861e-06	3.30163e-05
TOMM5	3.61377	1.108	0.000330524	0.00215741
CEP250	4.56338	1.10811	6.16125e-06	6.28883e-05
NDUFB3	5.10493	1.10851	4.40909e-07	5.56923e-06
EMD	5.15726	1.10861	3.36256e-07	4.35973e-06
SLC8A1	4.42048	1.10876	1.18093e-05	0.000113112
CHCHD4	3.79168	1.10967	0.00016664	0.00119478
PSMD1	5.27882	1.10998	1.78684e-07	2.44e-06
NUP50	4.5398	1.11041	6.87123e-06	6.93904e-05
EMC9	4.69112	1.11096	3.3937e-06	3.65308e-05
TSR1	4.70677	1.11103	3.1502e-06	3.40458e-05
AFDN	4.06419	1.11147	5.53063e-05	0.000449795
PCGF6	3.93571	1.11166	9.37921e-05	0.000720053
TENM3	4.52677	1.11254	7.29862e-06	7.33857e-05
SLC10A3	4.36768	1.1126	1.49721e-05	0.000140656
MRPL58	4.9786	1.11271	8.37523e-07	1.00379e-05
KLK5	5.65305	1.11292	2.32183e-08	3.63401e-07
MIS12	4.358	1.11371	1.56233e-05	0.000146264
MFSD13A	3.69733	1.11493	0.000240384	0.00164475
AP3M2	4.80327	1.11537	1.98188e-06	2.23452e-05
MROH6	4.11208	1.11688	4.52541e-05	0.000375022
CCT7	6.58568	1.11721	8.53397e-11	1.8348e-09
NAT10	4.79247	1.11772	2.08943e-06	2.34433e-05
TDP1	4.22396	1.11775	2.80719e-05	0.000245865
THEM6	4.96216	1.11782	9.06721e-07	1.08271e-05
PCGF5	4.69204	1.11837	3.37791e-06	3.63851e-05
ENTPD1-AS1	4.23128	1.1184	2.71963e-05	0.000239363
DDAH1	4.54005	1.11857	6.86829e-06	6.93904e-05
SS18L2	4.74169	1.11887	2.66926e-06	2.93382e-05
TFAM	4.91269	1.11909	1.16198e-06	1.36136e-05
TMA7	10.971	1.11948	1.20474e-26	8.81366e-25
YDJC	5.38613	1.11966	1.01242e-07	1.44218e-06
PATL1	4.38147	1.11968	1.40861e-05	0.000133106
ZNF598	4.36724	1.12027	1.50056e-05	0.000140888
RASSF7	5.2754	1.12046	1.82258e-07	2.48461e-06
EIF5A	13.0306	1.12093	1.99865e-36	2.50497e-34
ACAT2	4.51552	1.12144	7.68994e-06	7.68899e-05
EML4	5.20799	1.12206	2.59064e-07	3.42481e-06
TMED9	5.60636	1.12266	3.03485e-08	4.6642e-07
MRPS2	5.22692	1.12408	2.35512e-07	3.14172e-06
SCRIB	4.76363	1.12432	2.40582e-06	2.66968e-05
CXCL8	3.37013	1.12448	0.000806554	0.00473335
CEP131	3.59873	1.12474	0.000349828	0.0022685
ECI1	5.74073	1.1251	1.43008e-08	2.30294e-07
SNHG15	5.1103	1.12685	4.30068e-07	5.45519e-06
LMF2	4.39655	1.12726	1.31797e-05	0.000125568
SBF1	3.53161	1.12748	0.000448934	0.00282207
LAS1L	4.59374	1.12755	5.36381e-06	5.54134e-05
C2CD5	3.98681	1.12786	7.61546e-05	0.000595678
GPAT3	3.28089	1.12957	0.00110397	0.00619969
NDUFC2	7.11937	1.1302	2.45144e-12	6.1833e-11
IRX3	3.81434	1.13207	0.00015246	0.00110389
ARL2	5.38296	1.13279	1.03167e-07	1.46573e-06
UCK1	4.39544	1.13292	1.32502e-05	0.000126018
COX17	5.67291	1.13308	2.09613e-08	3.29671e-07
TMEM167A	5.25895	1.13323	1.99408e-07	2.69117e-06
XPO5	4.74882	1.13411	2.58716e-06	2.85524e-05
DOT1L	4.17935	1.13421	3.40314e-05	0.000290968
TSN	5.06778	1.13421	5.36624e-07	6.64838e-06
PM20D2	3.47644	1.13489	0.000549923	0.00336659
TFPI2	3.37575	1.13632	0.000790273	0.00464454
FASN	5.375	1.13724	1.07356e-07	1.51991e-06
PHRF1	4.7128	1.13752	3.07149e-06	3.33287e-05
VKORC1L1	4.90544	1.13806	1.20767e-06	1.41285e-05
KANK2	4.61151	1.13816	4.94319e-06	5.15622e-05
DFFA	5.25351	1.13856	2.05288e-07	2.75901e-06
CHSY1	4.34348	1.13917	1.67075e-05	0.000155067
HMGB3	5.23636	1.13972	2.24103e-07	2.99693e-06
BICD1	4.50131	1.13977	8.21385e-06	8.10754e-05
NFATC2IP	5.26834	1.14006	1.90092e-07	2.57827e-06
ZNF83	4.47336	1.1406	9.32735e-06	9.13379e-05
HMGA1	9.4416	1.14071	2.85182e-20	1.45452e-18
MAP7D1	5.55041	1.14077	4.16163e-08	6.28247e-07
G3BP1	5.76213	1.14094	1.26089e-08	2.05091e-07
PRPS1	4.27478	1.14123	2.25691e-05	0.000203248
ERI1	4.79373	1.14143	2.08237e-06	2.33966e-05
DNAJC10	4.81107	1.14163	1.91651e-06	2.16659e-05
COQ7	3.21949	1.14227	0.00136453	0.00745079
SPAG1	5.06996	1.14302	5.30203e-07	6.57891e-06
ATRAID	6.6995	1.14304	4.11295e-11	9.09688e-10
HIVEP3	5.5152	1.145	5.0365e-08	7.49817e-07
BID	5.94691	1.1461	4.3533e-09	7.46629e-08
TMEM168	3.76258	1.14667	0.00018684	0.00132029
RALY	7.23792	1.1467	1.13011e-12	2.98557e-11
GTF2A2	5.34448	1.14676	1.27266e-07	1.77229e-06
NOXO1	3.97269	1.14746	8.08052e-05	0.000628407
MST1R	4.17083	1.14778	3.53348e-05	0.000300364
ZNF584	3.6159	1.14862	0.000328178	0.00214554
PLAAT3	4.37023	1.14942	1.48293e-05	0.000139395
GXYLT1	3.88301	1.14955	0.000116083	0.000870512
SH3GLB2	5.76938	1.14964	1.21581e-08	1.98557e-07
COA4	6.24344	1.14977	7.42643e-10	1.40269e-08
CNTROB	3.58054	1.15005	0.000374752	0.00240723
ATF4	6.8226	1.15058	1.8629e-11	4.29662e-10
C8orf33	4.68206	1.15272	3.55877e-06	3.81048e-05
CBX1	5.3559	1.15282	1.19502e-07	1.67718e-06
POLDIP2	5.93606	1.15296	4.648e-09	7.92709e-08
MRPL13	5.14912	1.15298	3.54711e-07	4.57334e-06
NUP54	3.87837	1.15338	0.000118266	0.000883607
GSPT1	6.16585	1.15361	1.19104e-09	2.1929e-08
HSPA9	5.5283	1.15398	4.70443e-08	7.05578e-07
NIPA2	4.90456	1.15399	1.21679e-06	1.42249e-05
RTN4R	3.85057	1.15409	0.000132129	0.000972798
GUCD1	5.33956	1.1542	1.30707e-07	1.81708e-06
NFIB	4.86914	1.15449	1.44571e-06	1.66348e-05
RRP9	4.18663	1.15482	3.30465e-05	0.000284174
TMEM147	7.22374	1.15485	1.21065e-12	3.18273e-11
COASY	5.15238	1.15551	3.48862e-07	4.50511e-06
DDX56	4.96076	1.15599	9.21964e-07	1.09929e-05
EMC6	6.36842	1.1575	3.41942e-10	6.77514e-09
PUM3	5.27032	1.15797	1.88639e-07	2.56295e-06
MRPL14	9.66214	1.15817	3.92282e-21	2.16465e-19
FAM131A	3.34134	1.15835	0.000893679	0.0051622
UBE2D2	6.55492	1.15861	1.05699e-10	2.23977e-09
SUMO1	5.44687	1.15916	7.35518e-08	1.06462e-06
TFRC	8.03255	1.15975	3.19893e-15	1.05767e-13
OAS3	4.5989	1.15982	5.24423e-06	5.44565e-05
ELK1	3.7975	1.16044	0.000163029	0.00117253
NHP2	9.29135	1.16069	1.08369e-19	5.19916e-18
ABHD12	5.67926	1.16111	2.04086e-08	3.21918e-07
DUS1L	5.26322	1.16137	1.96449e-07	2.65567e-06
RPS6KA4	5.09067	1.16287	4.79737e-07	6.02205e-06
MESD	5.22561	1.16319	2.39202e-07	3.18044e-06
CETN3	4.1194	1.16351	4.39659e-05	0.000365095
GSTO2	5.50766	1.16431	5.28997e-08	7.83246e-07
KATNAL1	3.90312	1.16533	0.000107088	0.00081286
TMEM208	5.38163	1.16534	1.04564e-07	1.48258e-06
ENOPH1	4.33572	1.16542	1.73037e-05	0.000160141
RWDD4	4.61098	1.1655	4.9767e-06	5.18784e-05
ING5	4.45794	1.1657	1.00315e-05	9.7061e-05
C3orf14	4.18736	1.16624	3.29483e-05	0.00028365
NUP153	5.12362	1.16661	4.05352e-07	5.16449e-06
MRPL15	5.77601	1.16768	1.18289e-08	1.93965e-07
ANAPC15	6.44736	1.16772	2.09975e-10	4.27566e-09
SMYD2	4.76589	1.16786	2.39177e-06	2.65592e-05
CDK4	6.07365	1.16835	2.0923e-09	3.69709e-08
SEPT9	7.42805	1.16849	2.80126e-13	7.83576e-12
PCBD2	4.57871	1.16924	5.7753e-06	5.92857e-05
PIH1D1	4.46114	1.16942	9.88568e-06	9.57649e-05
GTPBP4	5.2702	1.16969	1.89527e-07	2.57286e-06
FOXK2	5.38316	1.1699	1.03919e-07	1.47512e-06
RMND1	3.52681	1.17063	0.000457512	0.00287041
RAI14	4.85252	1.17122	1.57094e-06	1.79879e-05
DARS2	3.49061	1.17184	0.00052284	0.00323137
POLR2F	7.68972	1.17298	4.23736e-14	1.28295e-12
EIF3J	6.129	1.17309	1.4965e-09	2.68837e-08
NIPA1	3.72091	1.1739	0.000219746	0.00152418
INHBB	3.83673	1.1747	0.000139721	0.00102079
SRRT	4.70324	1.17479	3.22846e-06	3.4845e-05
FBXL6	3.35329	1.17487	0.00085718	0.0050014
NBN	4.49126	1.17492	8.63655e-06	8.49366e-05
PRRG4	5.24995	1.1755	2.10759e-07	2.82414e-06
L3MBTL2	3.94349	1.17568	9.10186e-05	0.000701425
GRK2	4.74992	1.17585	2.58395e-06	2.85364e-05
PFAS	3.84533	1.1765	0.000135057	0.000991647
DGCR6L	5.76881	1.17716	1.23384e-08	2.00893e-07
COX8A	5.18145	1.17808	3.02012e-07	3.94421e-06
KCNS3	3.22667	1.17846	0.00133214	0.00729858
DCPS	4.59117	1.17861	5.45982e-06	5.62974e-05
HTRA2	4.4681	1.1795	9.59214e-06	9.34251e-05
DNAJC2	5.36822	1.17957	1.12945e-07	1.59068e-06
GNA11	5.14976	1.18031	3.56115e-07	4.58413e-06
SFMBT1	3.22222	1.1804	0.0013521	0.00739286
HDDC3	5.0281	1.18083	6.60368e-07	8.03373e-06
CCNQ	5.03018	1.18361	6.54165e-07	7.97027e-06
ERI2	3.40914	1.18392	0.000702423	0.00418606
ERH	7.27254	1.18439	8.93346e-13	2.3739e-11
C19orf25	5.7104	1.18444	1.72134e-08	2.74193e-07
GPATCH4	5.20119	1.18468	2.72561e-07	3.58566e-06
ILKAP	5.07857	1.18547	5.12381e-07	6.38226e-06
MRPS15	7.28205	1.1857	8.08848e-13	2.16514e-11
PCYT2	4.66847	1.18609	3.80848e-06	4.05903e-05
PSMD8	5.77383	1.18612	1.19659e-08	1.95865e-07
PPRC1	4.928	1.1865	1.08896e-06	1.28496e-05
STX10	5.44668	1.18672	7.41706e-08	1.07262e-06
AP2S1	9.70862	1.18707	2.50727e-21	1.40755e-19
CSTF3	5.50469	1.18783	5.40876e-08	7.99349e-07
SF3A1	4.99175	1.18785	7.94452e-07	9.54287e-06
DNAJA3	4.76517	1.18828	2.40794e-06	2.6702e-05
PKN3	3.98141	1.18846	7.80555e-05	0.000609074
ATPSCKMT	3.26989	1.18864	0.00114822	0.00641255
TSEN15	4.84262	1.18895	1.65793e-06	1.89437e-05
GEMIN6	4.73545	1.18935	2.77314e-06	3.03356e-05
HOOK1	3.61716	1.19098	0.000326777	0.00213813
CDC42EP1	5.20664	1.19099	2.65353e-07	3.50223e-06
RPS19BP1	6.37869	1.19107	3.24369e-10	6.45862e-09
UMPS	4.99474	1.1918	7.83735e-07	9.43516e-06
AL590652.1	3.17236	1.19405	0.00160282	0.00852445
EIF1AX	6.2364	1.19417	7.85116e-10	1.47946e-08
ANAPC5	5.91526	1.19442	5.33646e-09	9.0535e-08
PPP1CC	5.6812	1.1946	2.03602e-08	3.21469e-07
HCCS	4.81247	1.19649	1.91761e-06	2.16659e-05
EMG1	5.4059	1.19657	9.27172e-08	1.32542e-06
ZNF48	3.28203	1.19716	0.00110037	0.00618165
TSPAN13	4.91848	1.19724	1.14445e-06	1.34375e-05
YARS	5.35238	1.19733	1.23357e-07	1.72529e-06
SRBD1	4.66417	1.19765	3.88872e-06	4.13365e-05
NUCKS1	15.0153	1.19776	8.95709e-47	2.16147e-44
ATXN2L	4.99355	1.19794	7.87752e-07	9.47647e-06
GIPC2	3.31824	1.1983	0.000969386	0.00551479
LSM8	5.92132	1.19866	5.15452e-09	8.76323e-08
ESRP2	3.34979	1.19937	0.00086802	0.00505007
AZIN1	5.77013	1.20045	1.23355e-08	2.00893e-07
NUP93	5.16871	1.2008	3.23818e-07	4.2086e-06
TTLL12	4.79522	1.20222	2.0875e-06	2.3438e-05
NRG1	6.25798	1.20224	6.51361e-10	1.24335e-08
QDPR	4.8244	1.2029	1.81326e-06	2.06166e-05
ENDOG	6.15572	1.20351	1.27336e-09	2.32366e-08
EBNA1BP2	6.13792	1.20396	1.4336e-09	2.58399e-08
PTGER2	3.66001	1.20465	0.000277853	0.00186481
UCK2	4.94563	1.20502	9.99941e-07	1.18614e-05
NSUN5	4.92055	1.20533	1.13375e-06	1.33312e-05
PRIMPOL	3.33573	1.20555	0.000911906	0.00525809
RFXAP	3.6237	1.20568	0.000318917	0.00209774
SURF2	6.28827	1.20622	5.75493e-10	1.11033e-08
SNRNP70	6.14303	1.20661	1.3925e-09	2.51553e-08
WEE1	5.31083	1.20757	1.54293e-07	2.12669e-06
WDR53	3.62755	1.20864	0.0003144	0.00207988
LSM6	5.10578	1.20867	4.48213e-07	5.65353e-06
TMPRSS4	5.56533	1.20914	3.85192e-08	5.84219e-07
NRP2	5.29542	1.20972	1.66545e-07	2.28971e-06
LUC7L2	4.39068	1.21045	1.35929e-05	0.000128898
ARMC6	4.76872	1.21072	2.3749e-06	2.63899e-05
MELTF	5.35141	1.21086	1.24269e-07	1.73504e-06
RUVBL1	5.79229	1.21146	1.0893e-08	1.7953e-07
UBL4A	5.08477	1.21167	4.98954e-07	6.23905e-06
TMEM38B	3.6156	1.2123	0.000328834	0.00214725
GPS2	5.21551	1.21283	2.54565e-07	3.37916e-06
RGS3	3.14723	1.2134	0.00174472	0.00917354
CCDC137	5.01035	1.215	7.25412e-07	8.78537e-06
CLPP	5.74667	1.21545	1.41298e-08	2.27768e-07
GMCL1	5.05434	1.21545	5.82216e-07	7.17475e-06
TXLNA	5.38417	1.21548	1.04628e-07	1.48258e-06
HNRNPM	8.33662	1.21551	3.21607e-16	1.1926e-14
HAX1	5.6361	1.216	2.63731e-08	4.09214e-07
CDC123	5.27664	1.21605	1.85156e-07	2.52199e-06
ATG16L2	3.49673	1.21623	0.000511507	0.00317712
AL590627.2	4.05485	1.2164	5.77e-05	0.00046668
CNNM3	3.84797	1.21644	0.000133686	0.000983809
TIMM50	4.8226	1.2165	1.83164e-06	2.07963e-05
AATF	5.80216	1.21729	1.03092e-08	1.70952e-07
CASP2	5.13861	1.21738	3.78735e-07	4.85598e-06
NDUFS3	6.95316	1.21784	8.00113e-12	1.91648e-10
RAB27A	4.46627	1.21823	9.69129e-06	9.42717e-05
ZCRB1	6.88787	1.21955	1.2205e-11	2.86401e-10
PLP2	6.54026	1.22028	1.18108e-10	2.48318e-09
PTPN18	4.39768	1.22109	1.31895e-05	0.000125588
SRSF2	9.74339	1.22144	2.20989e-21	1.25366e-19
DDX21	8.6922	1.22219	1.62338e-17	6.71273e-16
STOML2	7.13064	1.22319	2.3816e-12	6.02958e-11
LAMA3	5.79883	1.22326	1.04217e-08	1.72642e-07
MICOS10-NBL1	10.1004	1.22384	7.05509e-23	4.28822e-21
VMA21	5.886	1.22495	6.38161e-09	1.07365e-07
NUP107	5.09245	1.22507	4.81691e-07	6.04187e-06
MRPS18B	5.77233	1.22515	1.22456e-08	1.99784e-07
SNHG12	4.32596	1.22515	1.81373e-05	0.00016709
EMP2	7.58762	1.22536	9.31303e-14	2.72284e-12
BRD7	5.97862	1.22557	3.70944e-09	6.42123e-08
MPHOSPH6	5.81834	1.22619	9.39861e-09	1.56495e-07
KREMEN1	4.30368	1.22711	1.99833e-05	0.000182125
UACA	5.15332	1.22775	3.52013e-07	4.54217e-06
RNPS1	6.45331	1.2279	2.08117e-10	4.24317e-09
NUMA1	5.66035	1.22814	2.31581e-08	3.6281e-07
LINC01133	3.69859	1.22866	0.000240264	0.00164462
C6orf136	3.70199	1.23036	0.000236821	0.00162725
ABCE1	5.22849	1.23099	2.39039e-07	3.18044e-06
SLC31A1	5.0107	1.2315	7.27433e-07	8.79522e-06
FIBP	6.46227	1.23152	1.95545e-10	4.00198e-09
ARF6	6.28391	1.23307	5.9045e-10	1.13243e-08
UBE2K	6.10911	1.23318	1.72002e-09	3.06269e-08
ZSWIM9	4.71562	1.23464	3.063e-06	3.3259e-05
U2AF1L5	3.48786	1.23485	0.00052843	0.00325845
EIPR1	5.43248	1.23503	8.11167e-08	1.16889e-06
BASP1	3.44384	1.23609	0.000620376	0.00374962
NT5DC2	5.15762	1.23679	3.45692e-07	4.46775e-06
PACSIN3	5.48135	1.23686	6.22316e-08	9.12203e-07
SNRNP40	4.53017	1.23767	7.26286e-06	7.30715e-05
SCLT1	4.18542	1.23772	3.33145e-05	0.000285745
NOP58	5.53887	1.23904	4.54918e-08	6.83561e-07
NELFE	6.25549	1.23939	7.07211e-10	1.34047e-08
TSEN34	5.75817	1.23953	1.33466e-08	2.15788e-07
SUMO3	6.20454	1.24063	9.65603e-10	1.79241e-08
POLR2H	6.24053	1.24064	7.75394e-10	1.46284e-08
METRN	9.25945	1.2408	1.47151e-19	6.97693e-18
AC092161.1	3.75317	1.24089	0.000194457	0.00136754
PSMD7	6.94696	1.24176	8.27872e-12	1.97129e-10
NOP16	5.48871	1.24245	5.99656e-08	8.80719e-07
TMEM160	7.98295	1.24423	5.14822e-15	1.66473e-13
GOT1	5.08815	1.24598	4.93325e-07	6.17821e-06
RNF168	5.44072	1.24632	7.77765e-08	1.12376e-06
HNRNPU	9.00294	1.24654	1.41532e-18	6.26931e-17
TIMM17B	5.67897	1.24766	2.09417e-08	3.29671e-07
METTL21A	4.05597	1.24806	5.75005e-05	0.000465532
SEMA3A	5.94993	1.24924	4.35472e-09	7.46629e-08
PDCD5	6.90894	1.25039	1.10243e-11	2.59825e-10
STARD7	6.61546	1.25157	7.44492e-11	1.6157e-09
GTF3C5	5.57363	1.25285	3.7737e-08	5.72893e-07
MRPL57	11.4183	1.25329	1.87091e-28	1.52004e-26
MRPS7	6.03903	1.25474	2.62782e-09	4.6131e-08
ACAT1	5.54839	1.25595	4.33906e-08	6.53811e-07
ATP2B1	4.75102	1.25671	2.59499e-06	2.86192e-05
RAB8A	5.38988	1.25701	1.02505e-07	1.45889e-06
GRK6	5.07485	1.25731	5.28685e-07	6.56512e-06
GNL3	5.29194	1.25753	1.72477e-07	2.36322e-06
CEP295	4.54339	1.25928	6.84192e-06	6.91808e-05
HNRNPA3	7.16675	1.25938	1.92327e-12	4.92503e-11
PSMD11	6.52255	1.25952	1.34182e-10	2.80654e-09
KPNA2	5.28992	1.25969	1.74298e-07	2.38616e-06
HDGF	7.37837	1.25999	4.32114e-13	1.19222e-11
STX2	4.52656	1.26008	7.38618e-06	7.41277e-05
ABHD11	4.46665	1.26012	9.69655e-06	9.42717e-05
GSTCD	4.76583	1.26027	2.41737e-06	2.67882e-05
POLE4	8.69132	1.26031	1.8367e-17	7.55617e-16
SAFB	5.62314	1.26069	2.87768e-08	4.45228e-07
AGFG2	4.13967	1.26134	4.05368e-05	0.000339761
DCXR	6.37679	1.2619	3.37229e-10	6.69818e-09
SCARA3	4.35404	1.2622	1.60536e-05	0.000149599
RAB5IF	5.47096	1.2648	6.64441e-08	9.68682e-07
NCBP1	5.29425	1.26481	1.70759e-07	2.34167e-06
MCUR1	5.20872	1.26561	2.66769e-07	3.51517e-06
COTL1	7.05071	1.26626	4.16897e-12	1.03222e-10
FGFBP1	5.7435	1.26742	1.4331e-08	2.3055e-07
TMEM14B	5.16138	1.26784	3.40474e-07	4.41089e-06
NKAIN3	3.38369	1.26797	0.000770566	0.00454524
SOX15	5.75136	1.26878	1.39452e-08	2.25015e-07
EXOSC4	6.12459	1.26889	1.57844e-09	2.82615e-08
AL139260.2	3.98666	1.26915	7.66258e-05	0.000598496
TXNDC16	3.75663	1.26937	0.000192021	0.00135336
ISOC2	6.37687	1.27038	3.37996e-10	6.70519e-09
ALMS1	5.32835	1.27043	1.42513e-07	1.97273e-06
SUV39H2	3.26193	1.272	0.00118059	0.00657293
BCAT1	5.10739	1.27206	4.48773e-07	5.65531e-06
LAGE3	6.05474	1.27309	2.41138e-09	4.24236e-08
ZNF473	3.5758	1.27388	0.000382321	0.0024471
CEBPZ	6.55064	1.27416	1.14054e-10	2.4042e-09
DGCR8	5.18363	1.2749	3.03727e-07	3.96341e-06
PLEKHJ1	6.11872	1.27498	1.6428e-09	2.93166e-08
GLRX2	5.59788	1.27617	3.32309e-08	5.07345e-07
BUD13	3.48536	1.27644	0.000533742	0.00328619
PIN1	6.17147	1.27735	1.19693e-09	2.19658e-08
ELAVL1	5.92515	1.27777	5.17176e-09	8.78329e-08
DHX9	6.22874	1.27882	8.43807e-10	1.57901e-08
ACTL6A	5.50169	1.27944	5.63363e-08	8.31823e-07
RUVBL2	5.85962	1.28033	7.55285e-09	1.26806e-07
CCM2	6.28346	1.28036	6.05727e-10	1.16035e-08
BUD31	6.74845	1.28079	3.15967e-11	7.10509e-10
TRIM28	6.29073	1.28196	5.80321e-10	1.11698e-08
ELP6	4.72432	1.28208	2.95021e-06	3.21638e-05
AC135050.2	5.20238	1.28223	2.76644e-07	3.63345e-06
AC012146.1	3.85965	1.28317	0.000128003	0.000945867
ARL3	5.45502	1.28358	7.26314e-08	1.05319e-06
ARSJ	4.47014	1.28405	9.56009e-06	9.32463e-05
PDIA6	6.66058	1.2853	5.60469e-11	1.22953e-09
TRIB3	4.99898	1.28703	7.77249e-07	9.37803e-06
PRKCE	6.39029	1.2875	3.109e-10	6.22878e-09
NDUFC1	5.98821	1.28773	3.56672e-09	6.18742e-08
NADK	3.6951	1.28778	0.000243484	0.00165963
ILF2	6.2402	1.28819	7.91763e-10	1.489e-08
PRMT3	5.56872	1.28921	3.90832e-08	5.92218e-07
ERLIN1	4.60207	1.29009	5.23073e-06	5.43512e-05
PHLDA1	6.26691	1.29014	6.62673e-10	1.26048e-08
SH3TC2-DT	3.502	1.29176	0.000502204	0.00312655
PEMT	5.79526	1.29219	1.10078e-08	1.81052e-07
NELFB	6.43421	1.29266	2.38787e-10	4.85014e-09
CAND1	5.91994	1.29342	5.34515e-09	9.05873e-08
EMP1	8.0427	1.29435	3.17046e-15	1.05041e-13
PGRMC1	5.89591	1.29437	6.1735e-09	1.04189e-07
POLR2E	7.10367	1.29449	2.94133e-12	7.36152e-11
BOLA1	4.59914	1.29465	5.3064e-06	5.49961e-05
LRRC58	5.59011	1.29499	3.48881e-08	5.3164e-07
NUP85	4.98619	1.29549	8.27856e-07	9.92936e-06
XRCC6	7.77972	1.29593	2.40091e-14	7.36584e-13
AEN	4.24037	1.29596	2.63913e-05	0.000232842
CFAP20	4.36068	1.29635	1.5614e-05	0.000146264
CALM3	7.27922	1.29654	8.678e-13	2.31528e-11
SRSF4	6.92987	1.29701	9.59029e-12	2.27355e-10
ODF2	5.49155	1.2984	5.99305e-08	8.80719e-07
VDAC3	6.30617	1.29936	5.30408e-10	1.02825e-08
POLR2J	8.23569	1.3	7.75122e-16	2.76039e-14
DDX55	4.60794	1.30111	5.09522e-06	5.30454e-05
WDR54	5.13593	1.30279	3.89906e-07	4.9834e-06
UFD1	5.69689	1.30285	1.93025e-08	3.05964e-07
CEP85	3.84865	1.30341	0.000133752	0.00098385
EPCAM	6.32429	1.3037	4.72957e-10	9.23522e-09
TRAM2	3.43463	1.30423	0.000641891	0.00386665
PI4K2B	4.93744	1.3044	1.055e-06	1.24778e-05
AP1B1	6.10036	1.30529	1.85591e-09	3.29377e-08
DLEU1	3.7046	1.30533	0.000234823	0.00161489
PHLPP1	5.89716	1.30579	6.09787e-09	1.0302e-07
SQLE	6.31798	1.30641	4.85444e-10	9.45622e-09
ILF3	7.01338	1.30642	5.53382e-12	1.35562e-10
DDX39A	5.51913	1.30665	5.1682e-08	7.68009e-07
NAA40	4.21258	1.30668	2.97498e-05	0.000259017
MRPL18	6.00356	1.30696	3.29772e-09	5.73924e-08
SRSF9	6.91652	1.30794	1.04982e-11	2.47787e-10
EIF4G1	7.43758	1.30846	2.88787e-13	8.06409e-12
HIST1H2BJ	3.23525	1.30943	0.00129604	0.00712491
FANCM	4.3922	1.31145	1.35848e-05	0.000128896
SMS	7.24701	1.31237	1.09866e-12	2.90723e-11
COPRS	6.6897	1.31351	4.73402e-11	1.0442e-09
TMEM11	5.9477	1.31413	4.59516e-09	7.85354e-08
ADAM15	6.11393	1.31564	1.71329e-09	3.05408e-08
WDR4	5.16092	1.31568	3.43639e-07	4.44476e-06
STEAP1	3.81782	1.31626	0.000151138	0.0010948
ANAPC11	12.2997	1.31656	1.12963e-32	1.18597e-30
PPP1R14B	13.152	1.31956	5.34596e-37	6.97044e-35
NOS1AP	4.51099	1.3199	7.95778e-06	7.89818e-05
MTLN	5.98533	1.32019	3.68474e-09	6.3853e-08
PRELID3A	3.15387	1.32032	0.00170786	0.00900025
MRE11	5.37441	1.32192	1.12867e-07	1.59068e-06
SNX10	4.21579	1.32229	2.93994e-05	0.000256519
CHPT1	4.0332	1.32268	6.33666e-05	0.00050511
ARFRP1	5.77198	1.32377	1.26661e-08	2.05815e-07
MRPL37	6.17587	1.32567	1.18953e-09	2.1929e-08
TTL	5.68959	1.3262	2.02394e-08	3.20187e-07
ITGB1BP1	7.22395	1.32664	1.33701e-12	3.45869e-11
CCNB1	4.37392	1.32668	1.47478e-05	0.00013871
NCKIPSD	3.58452	1.32924	0.000370373	0.00238194
RNASEH2C	7.04118	1.32946	4.59518e-12	1.13601e-10
PITHD1	5.67593	1.3297	2.18618e-08	3.42833e-07
C20orf27	7.03248	1.33143	4.90066e-12	1.20599e-10
PAXIP1	4.74523	1.33164	2.68237e-06	2.94623e-05
STIP1	5.9761	1.33225	3.90812e-09	6.7507e-08
BARX2	3.2549	1.33244	0.00121082	0.00672505
TOR3A	4.90926	1.33269	1.21785e-06	1.42271e-05
RRP7A	6.24026	1.33441	8.05441e-10	1.51071e-08
GPT2	5.0823	1.33487	5.14208e-07	6.40008e-06
RAD51B	7.62144	1.33488	7.66387e-14	2.2694e-12
PIDD1	4.34537	1.33521	1.6743e-05	0.000155308
PCBD1	6.72802	1.33536	3.69409e-11	8.21542e-10
ANKS6	6.15524	1.33685	1.34204e-09	2.43526e-08
MYBBP1A	5.72007	1.33695	1.70779e-08	2.72303e-07
PTGES2	7.15298	1.33835	2.13418e-12	5.42538e-11
CKS2	6.6154	1.33867	7.66433e-11	1.66108e-09
EIF4H	6.43469	1.33897	2.42343e-10	4.91003e-09
CRELD2	5.61578	1.34007	3.06658e-08	4.69958e-07
GOLM1	5.84629	1.3412	8.3287e-09	1.39398e-07
CEP120	4.02158	1.34217	6.65411e-05	0.000526339
HNRNPF	8.68938	1.34248	2.0168e-17	8.21352e-16
EXOSC9	3.51375	1.34371	0.000482045	0.00301031
SFXN1	5.52753	1.34469	4.96627e-08	7.40042e-07
MMAB	6.19101	1.34603	1.08664e-09	2.00786e-08
APOO	5.0448	1.34606	6.21717e-07	7.60933e-06
SFI1	5.27978	1.34811	1.86566e-07	2.53693e-06
SORBS3	6.15907	1.34819	1.32598e-09	2.41153e-08
CCDC138	5.29205	1.34876	1.75103e-07	2.39515e-06
NSD3	6.60754	1.35057	8.15789e-11	1.75862e-09
HMGN1	9.13274	1.35067	4.75061e-19	2.18204e-17
RPGRIP1L	4.99932	1.35143	7.81525e-07	9.42259e-06
MRPS34	8.35351	1.35144	3.1718e-16	1.18161e-14
TBCD	5.86148	1.35174	7.66816e-09	1.28609e-07
RELT	4.16394	1.35183	3.67002e-05	0.00031099
PCNT	4.26083	1.35189	2.42039e-05	0.000215726
RAPGEF5	5.77217	1.35314	1.27524e-08	2.07009e-07
FAM210A	5.06818	1.35346	5.52922e-07	6.83459e-06
MUTYH	4.74935	1.35486	2.63373e-06	2.90084e-05
SDHAF3	4.90814	1.35574	1.22693e-06	1.43228e-05
RAD23A	6.74724	1.3569	3.32078e-11	7.43635e-10
PHIP	6.67833	1.35906	5.11085e-11	1.12578e-09
MACROD1	6.58178	1.36006	9.58913e-11	2.0415e-09
PELP1	5.95581	1.36007	4.45231e-09	7.62553e-08
GLB1L2	3.42535	1.36135	0.00066444	0.00398763
NAP1L4	8.08843	1.36157	2.45862e-15	8.24708e-14
ANKRD36B	4.21569	1.36171	2.94381e-05	0.000256718
RWDD1	7.67089	1.36252	5.50412e-14	1.65103e-12
JPT2	6.4744	1.36254	1.91354e-10	3.92118e-09
FBL	8.17473	1.3635	1.19763e-15	4.18214e-14
ATP6V0B	7.43677	1.36428	2.97888e-13	8.30388e-12
NDUFA6	11.6151	1.36447	1.70695e-29	1.49178e-27
SNRPD1	12.8194	1.3653	3.24792e-35	3.88981e-33
GPSM2	3.95471	1.36606	8.75363e-05	0.000676847
AURKA	4.11119	1.36614	4.58565e-05	0.000379625
GRPEL2	4.57534	1.36693	5.94568e-06	6.08416e-05
ZC3H18	5.65765	1.3681	2.44098e-08	3.79312e-07
TARS	7.23452	1.36969	1.24401e-12	3.25984e-11
DDB2	6.25753	1.37132	7.35799e-10	1.39139e-08
AC004156.1	6.14215	1.37149	1.48323e-09	2.6675e-08
CHCHD3	7.28241	1.37263	8.94178e-13	2.3739e-11
MRPL55	8.13622	1.37313	1.69307e-15	5.81181e-14
RNF138	4.65377	1.37316	4.1389e-06	4.37371e-05
AK2	6.88409	1.37637	1.35475e-11	3.16527e-10
HAUS2	4.90645	1.378	1.23721e-06	1.44324e-05
LBR	5.87201	1.3791	7.27048e-09	1.22193e-07
FBF1	3.5092	1.38033	0.000490005	0.00305412
CAMK2N2	4.01754	1.38044	6.7751e-05	0.000534886
C12orf75	6.55958	1.38066	1.10983e-10	2.34559e-09
ATP23	4.20297	1.38152	3.11063e-05	0.000269522
CRNDE	5.83492	1.38234	9.0146e-09	1.50566e-07
PMS1	5.22634	1.38661	2.4773e-07	3.29112e-06
MAGOHB	5.28738	1.38675	1.80284e-07	2.45977e-06
KLK10	6.50433	1.38686	1.56552e-10	3.26177e-09
PANK2	6.2977	1.38784	5.82114e-10	1.1191e-08
NDUFAF2	7.16667	1.38824	2.01542e-12	5.13964e-11
LNPK	5.08225	1.38866	5.17038e-07	6.43036e-06
SLC27A5	5.5371	1.38941	4.77059e-08	7.13515e-07
TOMM34	6.15081	1.39088	1.41613e-09	2.55536e-08
BUB3	6.47889	1.39119	1.87965e-10	3.85663e-09
AL358472.7	7.30197	1.39225	7.80217e-13	2.09197e-11
TUBA4A	7.01118	1.39259	5.77663e-12	1.4087e-10
GLT8D1	4.82565	1.39379	1.83386e-06	2.08069e-05
CPSF4	5.62884	1.39974	2.89028e-08	4.46471e-07
SSBP4	6.17329	1.40052	1.24136e-09	2.27296e-08
FLG	5.3029	1.40066	1.65453e-07	2.27664e-06
SLC25A39	6.24807	1.40085	7.9202e-10	1.489e-08
HAS2	3.14692	1.40096	0.00174881	0.00919203
AMD1	6.16192	1.40164	1.33303e-09	2.42163e-08
MORC4	5.1186	1.40169	4.30193e-07	5.45519e-06
PPP1R3E	5.10091	1.40378	4.70333e-07	5.91778e-06
BCS1L	5.05289	1.40505	6.00943e-07	7.38863e-06
DRC3	3.88485	1.40607	0.000116138	0.000870523
SLC25A40	4.13641	1.40619	4.13067e-05	0.000345319
AC107214.1	3.34914	1.40837	0.000872189	0.0050685
CEBPG	5.46008	1.40936	7.25203e-08	1.05252e-06
NCL	10.9112	1.40972	3.4124e-26	2.46302e-24
NEMP2	3.88748	1.41088	0.000114908	0.000863709
ATRIP	3.56234	1.4112	0.000402891	0.00256253
CCP110	4.69316	1.41138	3.44618e-06	3.69727e-05
TGFBR3L	5.65975	1.41173	2.43964e-08	3.79312e-07
ZNRF3	5.79551	1.41204	1.13561e-08	1.86402e-07
RBM41	3.22063	1.41242	0.00136379	0.00744925
FAM104B	5.46133	1.41291	7.22363e-08	1.04934e-06
PNP	5.49549	1.4131	5.99747e-08	8.80719e-07
PRPF4	5.97294	1.41412	4.10324e-09	7.05757e-08
AC110015.1	3.27605	1.4163	0.00112723	0.00631283
RIF1	6.52793	1.41708	1.39976e-10	2.92395e-09
RTN3	6.36728	1.41772	3.80467e-10	7.48344e-09
CCT6A	8.13698	1.41772	1.73272e-15	5.9353e-14
CNOT9	5.68398	1.41792	2.13216e-08	3.35012e-07
AC008438.1	3.49414	1.41853	0.000517919	0.00320846
RRP1B	6.2795	1.41927	6.56863e-10	1.25238e-08
RAD1	5.5273	1.41988	5.05095e-08	7.51276e-07
SNRPB	13.6657	1.42009	2.50533e-39	3.97119e-37
RBBP8	6.31407	1.42144	5.31046e-10	1.02826e-08
BDH1	4.26932	1.422	2.34198e-05	0.000209707
LINC00513	5.24648	1.42202	2.24352e-07	2.99779e-06
UROS	6.59945	1.42213	8.88275e-11	1.90473e-09
CALU	6.9759	1.42238	7.45168e-12	1.80628e-10
DHCR24	7.46766	1.42321	2.44965e-13	6.93623e-12
PHF5A	5.97919	1.4237	3.97145e-09	6.85276e-08
MRPL11	9.54487	1.42401	1.40387e-20	7.34555e-19
RUSC1	6.22421	1.42412	9.23066e-10	1.71739e-08
SMC6	6.58656	1.42421	9.59638e-11	2.0415e-09
MICB	3.46487	1.42561	0.000576425	0.00351552
GARS	6.59378	1.42699	9.15519e-11	1.95795e-09
TRAP1	6.59765	1.42699	8.99509e-11	1.92626e-09
SMYD4	5.80317	1.42812	1.09467e-08	1.8023e-07
AC007255.1	3.62488	1.42816	0.000318862	0.00209774
AGTPBP1	5.09258	1.43068	4.92946e-07	6.17821e-06
TOE1	4.12731	1.43089	4.29539e-05	0.000357242
ATAD3B	4.95133	1.43137	9.97074e-07	1.1836e-05
SPATA13	3.25452	1.43291	0.00121423	0.00673933
MANEAL	5.1172	1.43379	4.35266e-07	5.51087e-06
USP13	4.52934	1.43628	7.36626e-06	7.40197e-05
CTPS1	6.17134	1.4363	1.27601e-09	2.32588e-08
HRAS	7.89461	1.43649	1.0703e-14	3.36665e-13
TBC1D31	4.2746	1.43732	2.28875e-05	0.000205352
POLR1E	3.56771	1.43742	0.000395305	0.00252022
MLEC	7.45917	1.4376	2.66994e-13	7.50741e-12
GPN3	4.70049	1.44	3.33569e-06	3.59543e-05
EXOSC8	5.80513	1.44005	1.08437e-08	1.78898e-07
TCTEX1D2	6.83548	1.4404	1.92808e-11	4.44062e-10
SLC35F3	4.69572	1.44093	3.41592e-06	3.67212e-05
PDSS1	4.57068	1.44182	6.10573e-06	6.24004e-05
TAF15	9.62444	1.4435	7.02817e-21	3.78771e-19
TRMT2A	5.35007	1.44423	1.309e-07	1.81821e-06
GPHN	6.97446	1.44696	7.59969e-12	1.83665e-10
RSRC1	7.52367	1.44864	1.66601e-13	4.76744e-12
MPHOSPH9	5.08985	1.45055	5.00149e-07	6.24916e-06
GTPBP3	5.55551	1.45082	4.35558e-08	6.55689e-07
TIMM17A	7.1284	1.45162	2.71345e-12	6.81228e-11
UBA2	6.38407	1.45211	3.506e-10	6.9297e-09
COA1	6.97438	1.45254	7.66324e-12	1.84924e-10
PPIH	6.09449	1.45288	2.03506e-09	3.59987e-08
TCP1	6.54668	1.45416	1.26412e-10	2.64744e-09
UCHL5	5.76432	1.45501	1.37219e-08	2.21634e-07
EPRS	6.65605	1.45556	6.26683e-11	1.37107e-09
HNRNPH3	6.3962	1.45571	3.23579e-10	6.45171e-09
HS3ST1	4.17577	1.457	3.50023e-05	0.000298165
EIF2S1	6.68617	1.45788	5.14091e-11	1.12932e-09
FAM81A	4.22189	1.45844	2.87606e-05	0.000251217
TUBGCP5	5.00407	1.46067	7.70014e-07	9.29768e-06
HSPE1	10.4409	1.46654	3.75498e-24	2.39018e-22
APOLD1	4.22901	1.46854	2.79008e-05	0.000244632
AC106795.1	4.66164	1.47096	4.01466e-06	4.25075e-05
CCDC189	3.49459	1.47172	0.000518	0.00320846
NUDT5	7.06922	1.47201	4.0902e-12	1.01427e-10
WBP11	6.5028	1.47227	1.68478e-10	3.48331e-09
ATP5MC1	15.6869	1.47443	4.54305e-51	1.31164e-48
EIF3B	8.97829	1.47462	2.00135e-18	8.76904e-17
GLRX5	7.60024	1.47462	9.8711e-14	2.8756e-12
SPATA5	5.66273	1.4751	2.42676e-08	3.77994e-07
BCL7C	7.34756	1.47705	6.00262e-13	1.63936e-11
CYC1	11.3423	1.48033	4.81342e-28	3.77783e-26
TMEM209	5.20623	1.48034	2.77951e-07	3.64766e-06
PRELID1	9.03972	1.48056	1.26977e-18	5.68688e-17
EEA1	6.62515	1.48131	7.695e-11	1.66397e-09
FN3KRP	5.21449	1.48235	2.66508e-07	3.5146e-06
AARS	6.40708	1.48316	3.06881e-10	6.1559e-09
NMRAL1	6.96839	1.48378	8.15881e-12	1.94847e-10
RBM17	7.95589	1.48391	7.11739e-15	2.2697e-13
GNB2	8.45621	1.48437	1.45461e-16	5.58627e-15
MRPL4	7.17574	1.48544	1.99997e-12	5.10829e-11
TUBA1C	8.12142	1.48898	2.02499e-15	6.89264e-14
RIMS2	3.99216	1.48927	7.54113e-05	0.00059015
TUBGCP3	5.71291	1.48999	1.83851e-08	2.91708e-07
TMEM154	5.78903	1.4901	1.20144e-08	1.96409e-07
LIN52	5.07441	1.49634	5.42809e-07	6.71986e-06
CEP57	6.87406	1.49693	1.54558e-11	3.58522e-10
HSPA8	9.4684	1.49725	3.19309e-20	1.61331e-18
H2AFY	8.03407	1.49853	3.92646e-15	1.28248e-13
GART	6.47534	1.49951	2.02083e-10	4.12536e-09
ZNF90	3.35273	1.49991	0.000862612	0.00502041
CBR3	5.66156	1.50046	2.44226e-08	3.79312e-07
TAF6	5.95194	1.50194	4.74098e-09	8.07714e-08
GPATCH11	4.11212	1.50342	4.59001e-05	0.000379792
FST	6.30721	1.50586	5.37466e-10	1.03944e-08
PRPF19	7.02145	1.50663	5.79115e-12	1.41011e-10
AC006329.1	5.04824	1.50752	6.20565e-07	7.60467e-06
CBX3	10.5449	1.50929	1.52929e-24	1.01335e-22
MZT1	5.43046	1.50938	8.61538e-08	1.23927e-06
IMP4	7.25299	1.5094	1.17859e-12	3.10349e-11
NAA50	8.18182	1.51001	1.30564e-15	4.5397e-14
SSX2IP	5.12456	1.51068	4.2211e-07	5.36531e-06
DHRS11	5.22185	1.51365	2.57147e-07	3.40226e-06
COX10-AS1	4.75156	1.51715	2.63387e-06	2.90084e-05
SLC1A4	5.40653	1.51779	9.80363e-08	1.39899e-06
RBBP4	6.96917	1.5181	8.26841e-12	1.97129e-10
PYCR1	6.27014	1.51861	7.21734e-10	1.36639e-08
ARL6IP6	6.16443	1.51937	1.36329e-09	2.46827e-08
GPAA1	7.22888	1.52037	1.40548e-12	3.61268e-11
THOC6	6.05279	1.5228	2.64403e-09	4.63651e-08
ST3GAL6	5.03652	1.52297	6.58274e-07	8.01428e-06
WDR90	5.16592	1.5231	3.42402e-07	4.43231e-06
TPRKB	7.79108	1.52469	2.51232e-14	7.69303e-13
MBD4	6.51095	1.52882	1.63852e-10	3.39635e-09
PPIF	6.43158	1.5301	2.69682e-10	5.42991e-09
PSMG4	8.44623	1.53019	1.64558e-16	6.28978e-15
BRIX1	6.35684	1.53052	4.27708e-10	8.37189e-09
BMP7	4.04995	1.53087	5.94625e-05	0.000478947
CCT5	8.60475	1.53141	4.77124e-17	1.87692e-15
SRD5A1	6.37389	1.53372	3.84637e-10	7.55627e-09
NAE1	6.83249	1.53377	2.07712e-11	4.77268e-10
RABL6	10.0252	1.53395	2.01268e-22	1.19636e-20
IFRD2	6.57899	1.53439	1.0713e-10	2.26713e-09
XPO1	8.30329	1.53693	5.10944e-16	1.85639e-14
PCK2	5.6855	1.53797	2.16164e-08	3.39314e-07
GJC1	5.11674	1.54066	4.40813e-07	5.56923e-06
CLUH	6.9808	1.54122	7.7417e-12	1.86262e-10
UBAC1	11.188	1.54301	2.37443e-27	1.761e-25
PSMD2	8.63041	1.54336	3.7649e-17	1.50299e-15
ATG3	7.03971	1.54475	5.22176e-12	1.28306e-10
RBBP7	6.81411	1.5456	2.36092e-11	5.37624e-10
RECQL	6.29982	1.54685	6.10318e-10	1.16777e-08
HNRNPD	9.66667	1.55109	5.41092e-21	2.94558e-19
ALYREF	5.06617	1.55159	5.69399e-07	7.02751e-06
SYTL4	5.07313	1.55363	5.49448e-07	6.79684e-06
EED	6.01963	1.55381	3.23537e-09	5.6368e-08
SNRPA1	7.25246	1.55519	1.22169e-12	3.20653e-11
HSPB11	8.67638	1.55645	2.58708e-17	1.04832e-15
MDC1	4.92253	1.55728	1.15993e-06	1.36094e-05
PLCXD1	3.29236	1.55847	0.00106594	0.00600909
LSM11	3.64278	1.55932	0.000298724	0.00198593
SPDL1	4.92854	1.56006	1.12358e-06	1.32212e-05
COLGALT1	7.03058	1.56078	5.62483e-12	1.37375e-10
CEP72	3.69162	1.56212	0.000248019	0.00168841
SPIDR	7.87701	1.56259	1.35182e-14	4.19505e-13
DBF4	5.64653	1.56303	2.69113e-08	4.16764e-07
CAD	6.73078	1.56311	4.09524e-11	9.07012e-10
RB1	7.38707	1.56495	4.8098e-13	1.32029e-11
MAPK13	6.74083	1.56813	3.84409e-11	8.53726e-10
EMC8	6.85366	1.57087	1.84057e-11	4.25119e-10
RANGAP1	7.50652	1.57135	2.05145e-13	5.82916e-12
CHAC2	4.46623	1.57183	9.8759e-06	9.57649e-05
MAD2L2	6.45306	1.57219	2.39236e-10	4.85316e-09
SNX5	7.65591	1.57263	7.01789e-14	2.08576e-12
GANAB	7.96322	1.57275	7.08205e-15	2.2629e-13
LSM2	9.44847	1.57288	3.97792e-20	1.98503e-18
PXN-AS1	3.84351	1.57453	0.000137381	0.00100642
DHODH	4.17998	1.57748	3.45148e-05	0.000294477
YWHAH	7.89892	1.57824	1.16059e-14	3.6365e-13
SLC1A5	6.80351	1.57845	2.56516e-11	5.80861e-10
CYSRT1	6.96586	1.5789	8.52056e-12	2.02589e-10
TMEM201	5.05968	1.57903	5.88958e-07	7.2523e-06
SRRM1	10.5225	1.57921	1.99159e-24	1.29839e-22
RASSF1	5.63049	1.57983	2.94147e-08	4.53795e-07
TTI1	6.1816	1.58063	1.25445e-09	2.29174e-08
HAUS5	4.03785	1.58361	6.26378e-05	0.000500607
MYO5C	3.38593	1.58397	0.000767397	0.00453151
RELL1	4.6245	1.58713	4.79752e-06	5.01075e-05
POLR2I	9.16651	1.58738	4.57253e-19	2.11769e-17
SEMA4D	4.56167	1.5877	6.40148e-06	6.50529e-05
EI24	9.34798	1.59078	9.51173e-20	4.60436e-18
CA13	3.68326	1.59101	0.000256341	0.00173903
CEP192	6.16698	1.59146	1.3695e-09	2.47674e-08
FKBP4	7.46926	1.5922	2.72232e-13	7.62815e-12
FAM161A	5.0452	1.59245	6.35203e-07	7.75092e-06
ATP6V0E2	5.23938	1.59413	2.36531e-07	3.15271e-06
NSMCE4A	6.14384	1.59462	1.57279e-09	2.82201e-08
GMPPB	5.52622	1.59485	5.20803e-08	7.73218e-07
COQ2	5.42108	1.59809	9.15453e-08	1.30983e-06
MRPS26	9.59179	1.59961	1.1636e-20	6.14807e-19
EXOSC2	5.80629	1.60113	1.11154e-08	1.82636e-07
GLO1	7.87615	1.60276	1.41221e-14	4.37405e-13
UBE2M	7.34754	1.60426	6.54698e-13	1.77306e-11
GEMIN4	6.43947	1.6085	2.64002e-10	5.32882e-09
SMPD4	4.93534	1.61093	1.09189e-06	1.28671e-05
CMSS1	12.4976	1.61268	1.72321e-33	1.8953e-31
ADRM1	9.8724	1.61384	8.58783e-22	4.94121e-20
L2HGDH	5.61808	1.6144	3.17118e-08	4.85068e-07
CARHSP1	8.54216	1.61843	8.39075e-17	3.26895e-15
TP73	3.14596	1.61914	0.00175869	0.009232
IPO5	7.82138	1.62108	2.16475e-14	6.65392e-13
CCDC14	7.25555	1.62198	1.25314e-12	3.27845e-11
TMEM109	7.35858	1.62424	6.12684e-13	1.66485e-11
ANP32B	17.7058	1.62571	7.96725e-64	4.44188e-61
TBRG4	7.36052	1.62703	6.0828e-13	1.65567e-11
PSMD14	8.61815	1.62924	4.44484e-17	1.75278e-15
TOP3A	5.57294	1.62931	4.0535e-08	6.12495e-07
FAM111A	4.75843	1.63338	2.5628e-06	2.8361e-05
PLEK2	5.97555	1.63671	4.26147e-09	7.32194e-08
SUPT16H	8.32842	1.63704	4.61797e-16	1.68161e-14
MDFIC	5.7753	1.63799	1.32994e-08	2.1524e-07
ITGAE	8.19442	1.63811	1.29105e-15	4.49865e-14
CGAS	4.78196	1.63934	2.29319e-06	2.55699e-05
KPNB1	15.5408	1.64146	4.3792e-50	1.20005e-47
UQCC2	10.7321	1.64261	2.78801e-25	1.91003e-23
DDX46	10.1249	1.6434	9.26091e-23	5.56618e-21
ANP32E	6.25531	1.64986	8.20864e-10	1.53786e-08
IDH2	6.74086	1.65047	3.98105e-11	8.8293e-10
HMGXB4	7.2564	1.6519	1.27384e-12	3.32721e-11
SLC25A19	4.19595	1.65237	3.23191e-05	0.000278685
FOXRED1	6.31022	1.65659	5.88299e-10	1.12965e-08
RNASEH2B	7.17928	1.6575	2.17953e-12	5.53198e-11
MIS18BP1	7.37211	1.65941	5.70735e-13	1.56136e-11
AC090833.1	4.12082	1.65946	4.44226e-05	0.000368699
CCHCR1	5.73332	1.66046	1.68527e-08	2.68978e-07
FAF1	8.99259	1.66133	2.14468e-18	9.3464e-17
GMPS	7.3872	1.66328	5.17109e-13	1.41705e-11
IPO9	7.57411	1.6637	1.36806e-13	3.94275e-12
HMGB1	16.9002	1.66419	1.55622e-57	6.62131e-55
GAS2L3	3.80343	1.66955	0.000161034	0.00115921
COPS3	7.47956	1.67066	2.71261e-13	7.61414e-12
TMEM54	9.56883	1.67083	1.49358e-20	7.78976e-19
CENPV	7.57934	1.67378	1.31699e-13	3.80915e-12
DNAJC19	8.88851	1.67465	5.12736e-18	2.1931e-16
MALSU1	8.29905	1.67574	5.94895e-16	2.14693e-14
HNRNPA2B1	13.3721	1.67582	1.17106e-37	1.63222e-35
PDAP1	10.1401	1.67731	7.97469e-23	4.82902e-21
SLC5A6	5.74533	1.67927	1.58209e-08	2.5276e-07
PARD6A	3.83786	1.68125	0.000140758	0.00102737
MACC1	7.96516	1.68217	7.27787e-15	2.31176e-13
TIMM44	8.04095	1.68345	4.34387e-15	1.41596e-13
HNRNPR	9.56097	1.68405	1.60656e-20	8.35204e-19
ARPC5L	13.2998	1.6865	2.14831e-37	2.89449e-35
NUDT21	7.75989	1.68682	3.60729e-14	1.09629e-12
PA2G4	10.2288	1.68736	4.10312e-23	2.51285e-21
ACOT7	7.2557	1.69028	1.31084e-12	3.40187e-11
ADSSL1	3.24535	1.69382	0.00125677	0.00694443
NDOR1	5.27252	1.69406	2.0131e-07	2.71458e-06
CTSV	6.24881	1.69444	8.60808e-10	1.60897e-08
LIN54	4.82038	1.69736	1.91404e-06	2.16559e-05
RAD51C	6.46714	1.70202	2.28932e-10	4.65582e-09
PARPBP	4.67693	1.7066	3.78189e-06	4.03335e-05
HSPD1	11.2708	1.70692	1.45434e-27	1.09367e-25
ADAM8	4.11152	1.70952	4.62539e-05	0.000382132
DCK	3.56126	1.71464	0.000406364	0.00258258
MCMBP	6.777	1.71558	3.23912e-11	7.26354e-10
PPM1G	11.6365	1.71756	4.21507e-29	3.51285e-27
AC120114.4	6.08384	1.71764	2.29994e-09	4.05513e-08
SLC2A4RG	8.11981	1.71814	2.44738e-15	8.22645e-14
ATAD3A	6.76193	1.72008	3.58029e-11	7.99532e-10
THAP7	7.30485	1.72008	9.55216e-13	2.53179e-11
TIMM8A	7.34434	1.72526	7.25019e-13	1.95695e-11
NTMT1	9.11029	1.72581	8.54207e-19	3.85777e-17
EPB41L2	6.21155	1.72617	1.08302e-09	2.00346e-08
RPS6KB2	7.90364	1.72793	1.27138e-14	3.96827e-13
ZDHHC12	11.2823	1.72819	1.36569e-27	1.0318e-25
PRKCA	6.59398	1.73079	1.03864e-10	2.20377e-09
TAF5	3.28532	1.73128	0.00109508	0.00615407
SNHG1	8.13345	1.73642	2.27223e-15	7.68564e-14
POGLUT3	3.80847	1.73691	0.000158123	0.0011408
FARSB	7.55971	1.74437	1.60391e-13	4.59789e-12
RAD21	8.86776	1.7459	6.66329e-18	2.82021e-16
PTGES3	10.5853	1.75201	1.33795e-24	8.90203e-23
HES4	10.5344	1.75373	2.08934e-24	1.35665e-22
MRPL17	8.09876	1.75466	3.02578e-15	1.00453e-13
NUP205	6.38715	1.75534	3.76997e-10	7.42422e-09
SUZ12	8.36202	1.7574	3.96498e-16	1.45365e-14
ADAMTS12	4.19717	1.75828	3.22642e-05	0.000278361
CPNE7	6.75893	1.75995	3.68739e-11	8.2118e-10
PRPS2	7.90286	1.76162	1.34091e-14	4.16921e-13
DCLRE1B	3.90172	1.76256	0.000109254	0.000826585
DHX15	8.92927	1.76524	4.08132e-18	1.76435e-16
MLH1	5.67075	1.77325	2.41688e-08	3.77182e-07
AP000944.2	3.69258	1.77587	0.000247993	0.00168841
EIF4EBP1	11.0522	1.77746	1.50884e-26	1.09887e-24
PLCXD3	4.50912	1.77771	8.19514e-06	8.09896e-05
NUDT15	6.42841	1.77998	2.94909e-10	5.93046e-09
C7orf50	9.97336	1.78016	4.5932e-22	2.68097e-20
STAC	7.3387	1.78082	7.7299e-13	2.07603e-11
TUBB4B	16.7028	1.78191	2.30372e-56	9.08452e-54
JPH1	6.95957	1.78334	1.00579e-11	2.38091e-10
DHRS13	3.34475	1.78841	0.000889398	0.00514483
COMMD4	8.44788	1.79065	2.08671e-16	7.88269e-15
SDR16C5	3.4176	1.79211	0.000686893	0.00410865
DAZAP1	8.87688	1.79234	6.45953e-18	2.74115e-16
CENPA	6.45049	1.79527	2.58587e-10	5.22604e-09
CACYBP	8.12488	1.79987	2.57301e-15	8.58172e-14
MIR100HG	4.23313	1.80036	2.77018e-05	0.00024315
C1orf35	8.41731	1.80126	2.65388e-16	9.9724e-15
WDR5	8.1997	1.80186	1.46488e-15	5.07019e-14
HAUS1	7.4746	1.80284	3.06845e-13	8.53884e-12
LRRC59	8.68507	1.80486	3.16692e-17	1.27688e-15
ACD	6.57799	1.80513	1.17258e-10	2.46852e-09
CDK5RAP2	8.0761	1.80528	3.77223e-15	1.23711e-13
TMC5	4.8002	1.8097	2.11914e-06	2.37438e-05
TONSL	3.2403	1.80993	0.00127942	0.00704793
DKC1	8.72913	1.81081	2.2037e-17	8.95212e-16
RCCD1	6.49327	1.812	1.9993e-10	4.08655e-09
SAE1	8.23009	1.81317	1.1776e-15	4.12111e-14
SPATA33	7.28618	1.81424	1.14551e-12	3.0213e-11
AL355987.4	3.63285	1.81624	0.000311206	0.00206128
NUDC	9.76723	1.81627	3.00473e-21	1.67519e-19
MXD3	4.36104	1.81686	1.58985e-05	0.000148497
MKKS	9.23364	1.81947	3.31508e-19	1.54462e-17
SLC25A11	8.14921	1.82156	2.19099e-15	7.44201e-14
KNSTRN	6.0957	1.82687	2.18511e-09	3.85686e-08
PTBP1	10.352	1.8279	1.4803e-23	9.2052e-22
MTBP	5.33914	1.8364	1.43901e-07	1.98854e-06
TEAD4	8.08392	1.83807	3.67728e-15	1.20842e-13
NUP155	7.25269	1.83984	1.44986e-12	3.72084e-11
TELO2	5.99203	1.84104	3.99559e-09	6.88549e-08
UQCC3	9.97986	1.84204	4.7942e-22	2.77823e-20
SFXN2	4.12087	1.8459	4.45552e-05	0.00036961
RFC1	8.11167	1.84792	3.02338e-15	1.00453e-13
ENOSF1	7.60017	1.84807	1.29045e-13	3.73906e-12
SRSF10	9.66579	1.84813	8.04394e-21	4.30644e-19
ODC1	7.20391	1.84998	2.02793e-12	5.16339e-11
AGPAT5	7.91746	1.85101	1.29597e-14	4.03723e-13
ZRANB3	7.7014	1.85238	6.27666e-14	1.87234e-12
RCC1	7.99748	1.85427	7.15616e-15	2.27757e-13
DPM2	8.8677	1.85919	7.6367e-18	3.21537e-16
FDPS	9.57603	1.85953	1.69911e-20	8.80487e-19
ADCY3	7.96803	1.86226	8.92895e-15	2.81959e-13
ANO1	8.33223	1.86353	5.48306e-16	1.98323e-14
SLF1	6.52117	1.86372	1.69791e-10	3.50598e-09
AADAT	3.30072	1.8641	0.00103873	0.00586801
IMPA2	6.15232	1.86514	1.57437e-09	2.82201e-08
FOSL1	8.02022	1.87063	6.00423e-15	1.93379e-13
TIPIN	6.23995	1.87501	9.38001e-10	1.74317e-08
FUS	11.3832	1.87634	6.57557e-28	5.08679e-26
KHK	4.16551	1.88151	3.69966e-05	0.000313174
CHAMP1	7.6867	1.88306	7.11875e-14	2.11185e-12
CYCS	12.3513	1.88763	1.72701e-32	1.78989e-30
LYAR	7.87225	1.89201	1.85492e-14	5.71245e-13
FAM136A	9.41472	1.90023	7.66738e-20	3.73392e-18
KIF28P	3.73785	1.90325	0.000208825	0.00145529
PHGDH	9.46483	1.91273	4.90956e-20	2.4349e-18
TMEM107	8.14585	1.91515	2.48199e-15	8.30824e-14
LIN9	6.29494	1.91563	6.79377e-10	1.29074e-08
CHEK2	5.30925	1.91568	1.68889e-07	2.31799e-06
AREG	6.34156	1.91783	5.13575e-10	9.96816e-09
SYK	8.24658	1.92056	1.12629e-15	3.95006e-14
MIS18A	6.85525	1.92515	2.07816e-11	4.77268e-10
TMEM14A	8.50796	1.93554	1.51213e-16	5.79338e-15
NUP188	8.32934	1.93742	6.16088e-16	2.20863e-14
GINS3	4.84728	1.94122	1.70258e-06	1.94265e-05
AC006538.1	8.03046	1.94406	6.03648e-15	1.94031e-13
IARS	10.8828	1.94459	1.03432e-25	7.3669e-24
TUBB	14.567	1.94607	1.12377e-43	2.21574e-41
ING2	7.27449	1.9485	1.29999e-12	3.37914e-11
CCNE1	5.05395	1.95955	6.20867e-07	7.60467e-06
SIGMAR1	8.41437	1.96193	3.2917e-16	1.21785e-14
MYBL1	6.53178	1.96256	1.62045e-10	3.37187e-09
AC002116.2	3.24351	1.96366	0.00126727	0.00699291
AC005076.1	3.79987	1.96463	0.00016414	0.00117904
LRP8	7.34209	1.96597	8.2977e-13	2.21747e-11
FBXO45	7.0051	1.96821	7.922e-12	1.90034e-10
TRA2B	11.9798	1.98143	1.55931e-30	1.46966e-28
ATP2A1-AS1	5.11739	1.99232	4.5234e-07	5.69582e-06
DDX11-AS1	3.19545	1.99294	0.00149284	0.00804543
BOP1	8.38312	1.99608	4.29282e-16	1.57028e-14
NEURL1B	3.28081	1.99628	0.00111433	0.00625137
ORC3	6.84946	2.00054	2.20882e-11	5.06557e-10
KRT6A	9.05733	2.00054	1.64713e-18	7.23664e-17
PSRC1	3.43467	2.00177	0.00064733	0.00389651
CD320	8.57365	2.0057	9.86905e-17	3.81729e-15
CENPQ	5.27358	2.01079	2.04599e-07	2.75434e-06
UBE2S	7.15052	2.01796	3.09271e-12	7.72844e-11
CTDSPL2	8.16646	2.02061	2.28571e-15	7.7151e-14
NFIC	9.49958	2.0216	4.48991e-20	2.23363e-18
DDX11	7.0607	2.027	5.60933e-12	1.37204e-10
AC009630.1	4.5226	2.02769	7.77217e-06	7.74248e-05
NDUFAF8	13.7434	2.03031	2.82433e-39	4.39074e-37
AC004943.2	5.55554	2.03145	4.62476e-08	6.94272e-07
DBF4B	4.7877	2.03463	2.27381e-06	2.53712e-05
NOP56	13.4333	2.03718	1.24909e-37	1.72609e-35
PLK1	4.26315	2.03991	2.44769e-05	0.000217619
ELOVL6	7.33595	2.0432	8.86806e-13	2.36209e-11
CAPN8	3.15926	2.04492	0.00168784	0.00890926
ACYP1	8.60559	2.04633	7.98235e-17	3.11736e-15
SMC3	9.15194	2.04737	9.19676e-19	4.14187e-17
AC135586.2	8.86737	2.04831	9.7825e-18	4.08691e-16
BAZ1B	10.0099	2.04914	5.06711e-22	2.92589e-20
RAD18	6.43094	2.0576	3.05305e-10	6.13189e-09
PKIA	4.22292	2.06899	2.90733e-05	0.000253811
BUB1	5.22726	2.06975	2.59439e-07	3.42697e-06
USP37	7.27077	2.07149	1.38943e-12	3.57711e-11
GAL	4.2415	2.07262	2.68808e-05	0.000236844
SRSF7	13.1075	2.07696	5.66271e-36	7.04267e-34
ARHGEF39	3.66277	2.08811	0.000278932	0.0018705
SGO2	5.75455	2.09003	1.57014e-08	2.51347e-07
AC091057.1	3.73534	2.09162	0.000211457	0.00147173
NBL1	10.2041	2.09184	9.16266e-23	5.52768e-21
PSMG3	10.6997	2.09628	8.75205e-25	5.8715e-23
UNG	7.70771	2.09676	6.81854e-14	2.03024e-12
ZNF215	4.26998	2.10199	2.37867e-05	0.000212477
MTHFD2	9.49725	2.10216	5.09654e-20	2.51991e-18
PRIM2	7.96052	2.10321	1.11132e-14	3.48891e-13
KIF22	8.05156	2.10415	5.70044e-15	1.83962e-13
CENPO	6.42279	2.10538	3.23534e-10	6.45171e-09
GPD2	9.11855	2.10569	1.30098e-18	5.81057e-17
NOLC1	9.75436	2.11915	5.68182e-21	3.08268e-19
NDUFAF6	9.35599	2.12698	1.86159e-19	8.775e-18
SRM	11.4457	2.12761	5.17465e-28	4.04172e-26
C5orf34	4.60474	2.13272	5.36006e-06	5.54101e-05
PASK	5.36737	2.13408	1.26628e-07	1.76493e-06
CASP8AP2	7.49007	2.1552	3.21059e-13	8.90375e-12
AL121768.1	6.25475	2.15524	8.92007e-10	1.66152e-08
MTHFD1	9.81025	2.15543	3.7635e-21	2.08384e-19
MGME1	8.81502	2.16026	1.67563e-17	6.91111e-16
CD83	3.87239	2.16031	0.000123711	0.000918042
DCTPP1	10.905	2.16286	1.36827e-25	9.61835e-24
YEATS4	8.99042	2.16805	4.10207e-18	1.76859e-16
HPRT1	9.37508	2.17633	1.69994e-19	8.03644e-18
PAICS	10.4826	2.18748	8.38849e-24	5.27724e-22
CD3EAP	9.48483	2.18936	6.77791e-20	3.32076e-18
MSH2	9.20775	2.19157	7.05256e-19	3.194e-17
CENPE	5.16109	2.19414	3.66939e-07	4.7197e-06
DOCK10	6.02575	2.195	3.42037e-09	5.94629e-08
AC073529.1	5.93118	2.2061	5.89108e-09	9.96307e-08
SSRP1	14.368	2.21115	3.05495e-42	5.48806e-40
RPA2	8.29129	2.21429	1.01421e-15	3.58031e-14
POLD2	12.1318	2.21662	5.16926e-31	5.00459e-29
LSM5	18.4847	2.22274	1.01017e-67	6.53297e-65
FIGNL1	6.68325	2.22327	6.6071e-11	1.44161e-09
FANCG	5.51349	2.22332	5.87617e-08	8.65263e-07
TTF2	8.7081	2.22395	4.13817e-17	1.64388e-15
SKP2	8.21866	2.22599	1.76273e-15	6.02532e-14
C1orf112	6.80232	2.22624	3.11641e-11	7.01756e-10
NT5M	3.31153	2.22836	0.00100358	0.00569131
C11orf24	9.26488	2.22997	4.58431e-19	2.11769e-17
FEN1	3.31296	2.23586	0.000998152	0.0056625
WDR34	14.7376	2.2384	4.59274e-44	9.39943e-42
GEN1	7.77917	2.23968	4.34852e-14	1.31169e-12
ZMYND19	8.70595	2.24011	4.29186e-17	1.70076e-15
KIF20A	3.7245	2.24037	0.000220739	0.00152975
LSM4	13.7537	2.24065	6.24851e-39	9.35426e-37
CDK2	5.33285	2.24246	1.52363e-07	2.10189e-06
H2AFV	15.8832	2.24372	1.58377e-50	4.41489e-48
SIVA1	21.7339	2.24563	2.30727e-90	3.73039e-87
OXCT1	8.1356	2.25389	3.30793e-15	1.09148e-13
NUDT8	9.44085	2.25729	1.06787e-19	5.13847e-18
TFDP1	11.4636	2.25878	6.46148e-28	5.02256e-26
PEG10	4.30769	2.26155	2.02743e-05	0.000184465
LRRCC1	6.85613	2.26559	2.22186e-11	5.08826e-10
HAT1	9.60107	2.26607	2.81427e-20	1.43991e-18
NXT1	11.774	2.26811	2.76623e-29	2.34159e-27
NMU	12.4313	2.27205	1.81772e-32	1.87191e-30
TTC13	6.90452	2.27508	1.6226e-11	3.75847e-10
AC099850.2	4.05344	2.27835	5.95719e-05	0.000479422
PRKDC	17.6054	2.27902	7.9599e-62	4.02174e-59
STMN1	14.0992	2.28198	8.90623e-41	1.53187e-38
ECT2	8.24041	2.28299	1.53514e-15	5.29216e-14
LSM3	14.9493	2.28316	1.67041e-45	3.60096e-43
RPA1	10.3425	2.29072	3.90463e-23	2.40038e-21
MCUB	6.4262	2.29138	3.23623e-10	6.45171e-09
MYO19	11.3691	2.29348	1.88067e-27	1.40771e-25
CHST11	6.9398	2.29646	1.30415e-11	3.05588e-10
RTTN	7.06374	2.30251	5.84514e-12	1.42112e-10
PRADC1	8.3633	2.3039	6.21754e-16	2.22401e-14
LRR1	9.08985	2.30702	2.11442e-18	9.23943e-17
DHTKD1	7.60405	2.30782	1.52514e-13	4.37983e-12
TMPO-AS1	3.94544	2.31467	9.25572e-05	0.000712942
SLC29A1	7.81594	2.31943	3.43437e-14	1.0457e-12
AUNIP	6.18669	2.32932	1.36241e-09	2.46827e-08
POC1A	6.51788	2.3329	1.86385e-10	3.82906e-09
UGT8	3.88154	2.33388	0.000119589	0.000892667
RFC2	6.34259	2.33407	5.38132e-10	1.03949e-08
RFWD3	9.35216	2.33507	2.49815e-19	1.17073e-17
DEK	17.3627	2.33882	3.34724e-59	1.46265e-56
PAXX	11.5747	2.35328	2.80283e-28	2.24337e-26
FANCL	8.94542	2.36137	7.02489e-18	2.9655e-16
HNRNPAB	13.4656	2.36724	2.93486e-37	3.8894e-35
UBR7	6.78032	2.37252	3.64851e-11	8.13642e-10
SASS6	7.37836	2.37379	7.2927e-13	1.96514e-11
AC019068.1	3.5028	2.37629	0.000507422	0.00315431
RMI1	8.99641	2.37646	4.68516e-18	2.00927e-16
C9orf40	6.30991	2.3825	6.58683e-10	1.25437e-08
PGP	11.7675	2.38711	4.01372e-29	3.37988e-27
NRM	8.53259	2.38839	1.78438e-16	6.77227e-15
RACGAP1	7.46756	2.39331	3.98186e-13	1.10237e-11
SKA2	11.6224	2.39648	1.92651e-28	1.55739e-26
RTKN2	10.3018	2.39798	6.73442e-23	4.10876e-21
ZNF519	4.57686	2.39964	6.13322e-06	6.26418e-05
FAM83D	5.66127	2.40144	2.67554e-08	4.14747e-07
CENPL	6.35526	2.40615	5.03386e-10	9.78215e-09
CKLF	11.9033	2.4081	1.08529e-29	9.69447e-28
FANCC	12.1813	2.41958	5.63025e-31	5.41845e-29
POLE3	14.0194	2.42164	4.8157e-40	8.02683e-38
RANBP1	20.6097	2.42373	4.28781e-82	4.07796e-79
CSE1L	13.3625	2.42976	1.18043e-36	1.50277e-34
CDC25B	10.9027	2.42982	2.59171e-25	1.7831e-23
CDC25C	4.04144	2.43301	6.2681e-05	0.000500705
PARP1	15.2805	2.43422	6.20073e-47	1.51899e-44
KCNQ5	9.62999	2.43977	2.55509e-20	1.31145e-18
TOMM40	12.2884	2.4518	2.17653e-31	2.13273e-29
PLCB2	3.27517	2.45558	0.00113937	0.00637196
DPF1	3.38007	2.45817	0.000789363	0.00464088
POLD1	7.50285	2.45933	3.19353e-13	8.87164e-12
PTPRG-AS1	3.65316	2.45981	0.000290413	0.00193944
STIL	6.14282	2.4603	1.77834e-09	3.15958e-08
H2AFZ	25.8256	2.46083	2.7479e-124	2.2214e-120
MAL2	13.8572	2.46209	3.23145e-39	4.97583e-37
C5	6.84151	2.46398	2.51173e-11	5.69561e-10
CEP152	8.26206	2.47193	1.4271e-15	4.95138e-14
BOLA3	12.2852	2.4748	2.13295e-31	2.10277e-29
TEX30	8.23253	2.4978	1.78802e-15	6.09888e-14
CDKN2C	4.32089	2.50048	1.92382e-05	0.000176329
KIF18A	5.38891	2.5128	1.153e-07	1.62101e-06
GGH	9.60903	2.52534	3.4731e-20	1.74388e-18
AC073585.1	5.0298	2.52701	7.15468e-07	8.67794e-06
CCNF	6.08382	2.52726	2.52155e-09	4.43135e-08
MAD2L1	7.1387	2.52902	3.71909e-12	9.2366e-11
PSAT1	11.0094	2.52947	1.12631e-25	7.95205e-24
SMCO4	4.56387	2.53819	6.52953e-06	6.62293e-05
NR2C2AP	10.1352	2.55479	4.00268e-22	2.35329e-20
DLGAP5	5.8521	2.55492	9.41864e-09	1.56667e-07
NDC1	10.8091	2.5612	8.83948e-25	5.90565e-23
SLCO4A1	4.52699	2.57056	7.72588e-06	7.71062e-05
CENPX	16.7735	2.57115	3.06452e-55	1.05419e-52
TUBG1	11.2699	2.57461	1.15003e-26	8.4517e-25
SLFN11	3.26023	2.59326	0.00120114	0.00667582
TYMSOS	7.66994	2.60326	1.03861e-13	3.02019e-12
LINC01224	4.56505	2.62619	6.50721e-06	6.60858e-05
NUP210	9.40879	2.63618	1.99694e-19	9.38563e-18
EMC3-AS1	7.94678	2.64424	1.49202e-14	4.61243e-13
HMGN2	11.6845	2.64699	2.09261e-28	1.68325e-26
NCAPD2	8.6984	2.64927	5.68747e-17	2.23192e-15
CDC7	5.41591	2.65631	1.00712e-07	1.4359e-06
NCAPH2	8.91264	2.6623	1.08682e-17	4.52879e-16
PSIP1	9.46775	2.66314	1.271e-19	6.06179e-18
RFC5	8.64732	2.67288	8.46129e-17	3.28851e-15
ICMT	12.1136	2.67363	3.08749e-30	2.86888e-28
MSH6	10.6721	2.6761	3.7354e-24	2.38711e-22
CDCA7L	11.0268	2.68588	1.4288e-25	1.00003e-23
CDCA4	11.0185	2.69913	1.60697e-25	1.11989e-23
CHTF18	8.13628	2.69957	3.84163e-15	1.25732e-13
POLE	9.63725	2.70417	3.21439e-20	1.61901e-18
C4orf46	3.42843	2.71377	0.000665709	0.00399376
RAD54B	5.14043	2.72397	4.15224e-07	5.28609e-06
CTNNAL1	13.9367	2.72474	4.2481e-39	6.419e-37
CENPJ	9.15627	2.72904	1.64478e-18	7.23664e-17
CEP78	11.0642	2.73151	1.11472e-25	7.90475e-24
DEPDC1	6.05529	2.73893	3.00666e-09	5.25532e-08
POLR3K	12.8162	2.74247	2.17971e-33	2.38119e-31
C18orf54	4.50551	2.74328	8.5372e-06	8.4052e-05
TOPBP1	12.7166	2.75138	6.70627e-33	7.1806e-31
KIF20B	9.18311	2.75999	1.35162e-18	6.02011e-17
ZWILCH	9.58577	2.76042	5.17664e-20	2.5517e-18
PRR11	3.92059	2.76671	0.00010281	0.0007837
CBX5	13.8055	2.77839	3.68131e-38	5.26721e-36
KIF24	5.27432	2.8014	2.10832e-07	2.82414e-06
HAUS8	8.33962	2.80947	9.01279e-16	3.18859e-14
SLBP	12.0602	2.81793	8.01521e-30	7.28033e-28
MASTL	7.03298	2.8343	7.73226e-12	1.86262e-10
DLEU2	14.1024	2.85801	1.49768e-39	2.44591e-37
EZH2	10.6649	2.87732	5.25927e-24	3.32156e-22
SAC3D1	13.7151	2.88648	1.69723e-37	2.30596e-35
C19orf48	14.87	2.89407	2.09629e-43	4.03486e-41
FANCD2	7.71708	2.8952	7.89375e-14	2.3332e-12
LIG1	10.1685	2.89524	4.21572e-22	2.46955e-20
POLD3	11.1376	2.89712	7.19727e-26	5.14891e-24
XRCC3	8.78655	2.90117	3.18302e-17	1.28017e-15
ESPL1	5.37569	2.9048	1.25456e-07	1.7501e-06
POLE2	9.92925	2.9204	3.26417e-21	1.81358e-19
NUDT1	14.9003	2.94038	1.72057e-43	3.3516e-41
HMMR	6.54951	2.94563	1.63188e-10	3.38694e-09
CHAF1B	8.31546	2.94868	1.10556e-15	3.88579e-14
TEDC1	10.7621	2.95657	2.40536e-24	1.55559e-22
RPA3	19.8192	2.95745	5.04146e-74	3.88145e-71
PTTG1	12.3171	2.96299	6.07787e-31	5.81462e-29
TROAP	6.62536	2.96357	1.02789e-10	2.18383e-09
H2AFX	11.9834	2.96786	2.5209e-29	2.14515e-27
PIMREG	4.24253	2.99842	2.71608e-05	0.000239181
FKBP5	3.87005	3.0059	0.000126005	0.000932378
GINS4	8.47833	3.01467	3.37113e-16	1.24439e-14
NEK2	5.52633	3.01796	5.69743e-08	8.40475e-07
CDCA2	6.07128	3.03985	2.79795e-09	4.90112e-08
SMC1A	14.8099	3.04175	9.10714e-43	1.70318e-40
TMEM106C	13.0972	3.0422	3.42257e-34	3.92455e-32
BCL2L12	12.7904	3.04968	9.00332e-33	9.57669e-31
LINC01572	9.84123	3.05077	7.37397e-21	3.96088e-19
DSN1	8.95799	3.07484	8.9423e-18	3.7553e-16
RPL39L	21.1868	3.09602	1.85821e-83	2.0029e-80
PLK4	5.28772	3.10186	1.98658e-07	2.6833e-06
BRI3BP	12.5019	3.12077	1.89374e-31	1.87841e-29
SVIP	12.3211	3.12175	1.12628e-30	1.07116e-28
NDC80	5.8142	3.12915	1.1969e-08	1.95865e-07
FBXO5	6.15159	3.13274	1.76653e-09	3.14206e-08
CCDC15	6.48058	3.13276	2.52022e-10	5.09973e-09
UBE2C	12.0327	3.14003	1.97697e-29	1.71848e-27
KIF14	6.71901	3.14127	5.81331e-11	1.27357e-09
GMNN	11.9152	3.1474	6.72152e-29	5.573e-27
CIP2A	9.50968	3.16058	1.18089e-19	5.64872e-18
LMNB2	15.6918	3.17372	4.30719e-47	1.07136e-44
TMEM97	13.0292	3.20181	1.09238e-33	1.21804e-31
CDCA3	6.53774	3.20942	1.78907e-10	3.6895e-09
DONSON	7.16186	3.21356	3.48348e-12	8.66476e-11
TRIP13	8.65185	3.21363	9.72189e-17	3.76939e-15
VRK1	13.1782	3.21485	2.49584e-34	2.90307e-32
E2F7	7.85477	3.21608	3.1891e-14	9.72856e-13
MMS22L	10.8119	3.22728	1.94289e-24	1.27693e-22
PRIM1	7.71132	3.22871	8.64659e-14	2.53717e-12
CENPH	11.6776	3.2289	7.31971e-28	5.63548e-26
CENPW	13.7252	3.2338	6.87987e-37	8.89871e-35
KIF2C	6.37016	3.2349	4.90339e-10	9.54007e-09
ITGB3BP	14.0329	3.23829	2.35681e-38	3.46408e-36
KNTC1	9.24963	3.24196	9.71088e-19	4.36127e-17
AC092821.3	3.65592	3.24683	0.000288979	0.00193146
HIRIP3	10.0541	3.24832	1.38029e-21	7.88568e-20
REXO5	4.89155	3.2555	1.42774e-06	1.64414e-05
SPC24	6.18486	3.26118	1.46749e-09	2.64213e-08
SCG5	4.72582	3.26169	3.13305e-06	3.3883e-05
MTFR2	5.15973	3.28099	3.81828e-07	4.89175e-06
DNAJC9	14.4721	3.29025	2.38664e-40	4.06182e-38
CCDC34	16.2257	3.29057	1.01949e-49	2.70215e-47
AC087632.1	6.13802	3.29291	1.92335e-09	3.406e-08
C17orf53	7.21201	3.31649	2.5348e-12	6.37366e-11
CCDC150	6.22072	3.31863	1.19221e-09	2.1929e-08
CENPP	16.2747	3.32663	6.65973e-50	1.79458e-47
POLA1	14.2762	3.32956	2.35641e-39	3.77212e-37
TRAIP	4.84971	3.33473	1.74724e-06	1.9922e-05
TTK	5.11705	3.34054	4.74304e-07	5.95846e-06
NSD2	14.4256	3.34115	4.65469e-40	7.83927e-38
ERCC6L	5.19964	3.34373	3.13023e-07	4.07812e-06
CDC25A	7.72047	3.3592	8.27203e-14	2.44015e-12
NCAPD3	13.6785	3.35973	1.88081e-36	2.3757e-34
TUBA1B	27.5358	3.36248	2.22253e-132	3.59339e-128
AC027237.1	11.8841	3.36895	1.23228e-28	1.00624e-26
CDC20	12.1197	3.38037	1.23552e-29	1.09158e-27
BARD1	13.5033	3.3889	1.30569e-35	1.59928e-33
PRC1	4.97123	3.39915	9.73546e-07	1.15823e-05
TIMELESS	11.2324	3.40135	5.27469e-26	3.79027e-24
CHEK1	11.3349	3.40624	2.10657e-26	1.52731e-24
NUSAP1	5.85026	3.42168	9.92524e-09	1.64755e-07
DTYMK	16.893	3.42316	5.42105e-53	1.68553e-50
OIP5	7.48159	3.43114	4.26727e-13	1.17937e-11
CENPN	13.1622	3.43429	4.85353e-34	5.52619e-32
PDE3A	4.05382	3.46566	6.01811e-05	0.000484083
ARHGAP11A	8.52403	3.47594	2.6584e-16	9.9724e-15
CCDC18	14.0448	3.49211	5.33519e-38	7.50082e-36
WDHD1	13.0693	3.50648	1.45066e-33	1.60646e-31
CDCA8	9.76146	3.51617	1.73927e-20	8.98418e-19
NUF2	8.04161	3.52788	8.87324e-15	2.80749e-13
NASP	18.1098	3.5326	1.34827e-59	6.22825e-57
SNRNP25	16.1488	3.55431	1.96327e-48	4.9597e-46
RMI2	12.0876	3.59176	2.34165e-29	2.01382e-27
RIBC2	6.82068	3.59233	3.18373e-11	7.14925e-10
RBL1	13.5627	3.6527	1.28675e-35	1.5881e-33
RECQL4	11.0429	3.68289	3.49417e-25	2.3837e-23
TMPO	16.6817	3.68628	8.58359e-51	2.43473e-48
RFC4	12.6515	3.69522	1.23603e-31	1.24125e-29
BUB1B	5.10312	3.70468	5.11349e-07	6.37432e-06
TCOF1	17.855	3.7152	2.41827e-57	1.00253e-54
LMNB1	10.9734	3.71549	6.54042e-25	4.4245e-23
ORC1	7.31177	3.71744	1.3543e-12	3.49782e-11
DDX12P	3.45077	3.72185	0.000617029	0.00373358
MCM7	19.8722	3.72607	8.61841e-70	6.05837e-67
RFC3	14.8682	3.72701	1.41087e-41	2.47945e-39
WDR62	6.68006	3.73728	7.69823e-11	1.66397e-09
PSMC3IP	8.83103	3.74034	2.79874e-17	1.13125e-15
FANCB	11.6684	3.7453	1.32438e-27	1.00529e-25
DHFR	15.8515	3.75361	2.45594e-46	5.67253e-44
TPX2	14.2241	3.77714	1.61198e-38	2.39106e-36
NEIL3	5.58652	3.81551	4.22212e-08	6.36784e-07
TEDC2	9.55099	3.82296	1.04733e-19	5.05471e-18
SMC2	19.7443	3.84382	4.71681e-68	3.17756e-65
DNA2	8.37121	3.85393	8.6617e-16	3.0711e-14
MCM4	17.4292	3.86099	2.52078e-54	8.31754e-52
CEP128	15.9383	3.91522	1.84087e-46	4.31351e-44
TACC3	10.8609	3.93584	1.95392e-24	1.27899e-22
UBE2T	15.7549	3.93752	1.66404e-45	3.60096e-43
ASPM	10.2173	3.94226	4.63591e-22	2.69617e-20
ZGRF1	7.71361	3.94643	9.1913e-14	2.69212e-12
AC009533.1	4.51925	3.95447	8.13967e-06	8.05892e-05
KIF4A	8.94674	3.96135	1.20289e-17	4.99956e-16
CENPK	12.828	3.96317	3.05707e-32	3.12828e-30
SKA3	8.79041	3.97618	3.9374e-17	1.56798e-15
DDIAS	7.61719	3.98869	1.78002e-13	5.0847e-12
HMGB2	14.0241	3.98883	2.18411e-37	2.9184e-35
ATAD5	12.9146	3.99957	1.37099e-32	1.43008e-30
MNS1	9.85499	4.03726	9.48069e-21	5.05887e-19
DUT	22.589	4.0407	6.85488e-86	8.52537e-83
KIF15	7.96972	4.04313	1.56956e-14	4.84288e-13
KIF11	10.6096	4.0499	1.75639e-23	1.08802e-21
AC079841.2	3.25383	4.06485	0.00123435	0.00683459
MCM2	15.7305	4.06718	3.87744e-45	8.14161e-43
FANCA	15.8136	4.07305	1.38441e-45	3.06618e-43
CKS1B	23.2513	4.07736	4.19811e-91	7.54167e-88
AURKB	13.195	4.08057	9.3365e-34	1.04828e-31
GTSE1	8.9209	4.09218	1.48152e-17	6.14187e-16
GINS1	16.9452	4.1006	3.87641e-51	1.13952e-48
BRCA2	11.9586	4.10516	1.19148e-28	9.7786e-27
SKA1	4.95995	4.10533	1.0388e-06	1.23043e-05
MCM3	19.5186	4.11503	3.1216e-65	1.94115e-62
DNMT1	21.2844	4.11578	2.12927e-76	1.8119e-73
KIFC1	7.31872	4.11957	1.32893e-12	3.44329e-11
UHRF1	14.2571	4.12739	2.61307e-38	3.80614e-36
CDKN3	16.53	4.13295	3.52009e-49	9.17949e-47
RRM1	20.4039	4.13779	1.67708e-70	1.2325e-67
Z94721.1	6.43661	4.14577	3.4357e-10	6.79908e-09
SHCBP1	7.2067	4.17659	2.78472e-12	6.98037e-11
ORC6	13.4676	4.1815	7.63935e-35	9.01555e-33
USP1	19.2362	4.20468	4.65606e-63	2.5093e-60
XRCC2	9.82657	4.21991	1.2411e-20	6.51497e-19
KIF18B	6.85267	4.2251	2.69016e-11	6.07465e-10
DMC1	6.69907	4.23572	6.98705e-11	1.52041e-09
BRIP1	13.9979	4.25965	4.29035e-37	5.63955e-35
ZWINT	14.2245	4.28348	4.7035e-38	6.67072e-36
KNL1	10.3005	4.28495	2.57689e-22	1.52612e-20
BLM	9.93609	4.28626	5.15706e-21	2.81687e-19
CENPM	14.1132	4.31496	1.51644e-37	2.07778e-35
C21orf58	12.2623	4.33263	8.39982e-30	7.55653e-28
ANLN	16.1305	4.34464	9.88402e-47	2.35007e-44
NCAPG2	11.7238	4.34989	1.14489e-27	8.73143e-26
FOXM1	14.5617	4.35437	1.61185e-39	2.60603e-37
CENPF	15.2427	4.35876	1.26714e-42	2.32808e-40
NCAPG	7.66157	4.37137	1.34744e-13	3.89026e-12
EME1	5.31494	4.39483	1.76754e-07	2.41568e-06
E2F8	5.77376	4.40074	1.5448e-08	2.47535e-07
SGO1	10.339	4.40409	1.92401e-22	1.14788e-20
CEP55	11.8416	4.42696	4.06519e-28	3.20615e-26
CIT	12.0951	4.44139	4.16459e-29	3.48876e-27
IQGAP3	8.04449	4.45953	9.56491e-15	3.01453e-13
TCF19	12.7137	4.48557	1.35623e-31	1.35355e-29
RAD51	12.4524	4.48953	1.56346e-30	1.46966e-28
CENPI	9.35124	4.50152	5.69253e-19	2.59259e-17
FANCI	16.696	4.52037	3.64915e-49	9.365e-47
CCNA2	8.57244	4.52893	2.12556e-16	8.01073e-15
MCM5	17.6842	4.53679	6.12052e-54	1.97913e-51
MELK	15.3315	4.57118	8.90758e-43	1.69433e-40
PBK	12.401	4.57414	2.63628e-30	2.46378e-28
CDK1	10.9962	4.57624	7.53498e-25	5.07607e-23
RAD51AP1	12.2006	4.59754	1.70027e-29	1.49178e-27
DIAPH3	22.1701	4.61447	1.36987e-79	1.23045e-76
MCM6	18.0717	4.61789	1.03621e-55	3.89616e-53
NCAPH	10.804	4.62601	3.9489e-24	2.50376e-22
SMC4	23.6444	4.62709	4.32223e-88	6.35289e-85
PHF19	19.0604	4.63057	6.07936e-61	2.89091e-58
TYMS	15.8879	4.66652	3.01257e-45	6.40884e-43
CCNE2	8.89985	4.67575	1.85425e-17	7.60902e-16
TOP2A	17.4409	4.72256	8.65873e-53	2.6414e-50
TICRR	7.79282	4.74379	5.59546e-14	1.67532e-12
CDCA7	14.6456	4.74459	1.15948e-39	1.91291e-37
BIRC5	18.3342	4.75755	6.67326e-57	2.69733e-54
PCNA	24.3574	4.76194	6.28582e-92	1.27036e-88
CKAP2L	9.72841	4.83595	3.02513e-20	1.53324e-18
ZNF367	18.1226	4.83688	1.15445e-55	4.24209e-53
WDR76	15.2153	4.84093	4.16365e-42	7.39757e-40
MND1	12.7823	4.84315	8.84603e-32	8.93891e-30
CENPU	14.55	4.85918	3.56578e-39	5.43882e-37
RAD54L	9.91916	4.93104	6.58549e-21	3.56101e-19
HJURP	8.89915	4.98371	1.92268e-17	7.84997e-16
DSCC1	11.6704	5.07052	2.35285e-27	1.75304e-25
CDC45	13.6768	5.12357	2.13644e-35	2.59715e-33
ASF1B	15.6151	5.12383	1.03783e-43	2.07157e-41
E2F2	9.84967	5.1326	1.17481e-20	6.18707e-19
CDCA5	15.859	5.14933	8.67075e-45	1.79729e-42
PKMYT1	15.3192	5.17055	2.1168e-42	3.84544e-40
E2F1	18.2088	5.17659	1.41149e-55	5.07134e-53
ESCO2	8.1472	5.19417	4.79186e-15	1.5526e-13
TK1	25.6502	5.20466	1.37363e-96	3.1727e-93
SPC25	11.1789	5.21198	1.79596e-25	1.24623e-23
EXO1	11.7865	5.21294	8.70964e-28	6.67381e-26
CDC6	17.9577	5.21323	2.48168e-54	8.31754e-52
HELLS	26.7107	5.35684	1.27765e-101	4.13142e-98
POLQ	16.1832	5.36194	4.02971e-46	9.17639e-44
CHAF1A	23.6484	5.39346	1.0668e-82	1.078e-79
GINS2	19.7569	5.52129	1.48668e-62	7.75374e-60
BRCA1	22.4252	5.52686	9.49888e-76	7.6789e-73
CDT1	19.5306	5.59059	2.41976e-61	1.18554e-58
DTL	16.0977	5.70846	1.31678e-45	2.95689e-43
MIR924HG	26.5553	5.72829	5.89498e-98	1.5885e-94
FAM111B	9.97534	5.7379	4.50681e-21	2.47004e-19
MKI67	17.5113	5.74066	6.46382e-52	1.93531e-49
ATAD2	29.6664	5.95374	9.66618e-115	5.20943e-111
MCM10	17.8784	6.45677	3.57939e-53	1.13474e-50
MYBL2	24.7801	6.51661	2.68971e-85	3.10623e-82
CLSPN	29.2022	7.00036	2.761e-105	1.11599e-101
RRM2	25.3497	7.26114	7.80678e-87	1.05183e-83
FANCD2OS	3.35358	26.9937	0.000875616	0.00507782

## Sheet: G2M_cluster_G1_genes
names	scores	logfoldchanges	pvals	pvals_adj
TPX2	19.2643	6.68282	4.49486e-42	3.63365e-38
CENPF	18.6517	7.27986	4.53991e-40	1.83503e-36
PTTG1	18.4833	5.74123	1.27306e-41	6.86095e-38
TOP2A	18.3482	7.02758	1.22799e-39	3.93214e-36
CDKN3	17.87	6.10095	5.29799e-39	1.22368e-35
BIRC5	17.4323	6.45451	2.17631e-37	4.39832e-34
MKI67	16.6858	7.78207	6.14891e-35	8.28464e-32
SMC4	16.6419	5.10954	1.00484e-36	1.80515e-33
CDC20	16.6359	6.29475	1.98018e-35	2.9105e-32
TUBA1B	16.5659	3.43354	1.45923e-39	3.93214e-36
ANP32B	16.3827	1.83883	1.8348e-45	2.96651e-41
TUBB4B	15.3441	2.51733	3.16026e-36	5.1095e-33
PHF19	14.5077	5.38407	3.54057e-30	3.81627e-27
CKS1B	14.4995	4.14119	1.1499e-31	1.43012e-28
TK1	13.8027	4.70333	1.10437e-28	1.05033e-25
RPL39L	13.3401	3.0973	2.27818e-29	2.3021e-26
CENPW	12.9506	4.59653	2.66013e-26	2.26363e-23
HMGB1	12.4568	1.86432	3.70016e-27	3.32357e-24
ASPM	12.3449	6.67503	4.92764e-24	3.62137e-21
AURKB	12.1533	5.67701	1.1199e-23	7.87239e-21
CCNB1	12.0908	5.203	1.29827e-23	8.746e-21
H2AFV	11.8695	2.50256	7.01971e-25	5.67473e-22
TUBA1C	11.8498	2.79682	1.13202e-24	8.71551e-22
FOXM1	11.7904	5.4156	9.47522e-23	5.89213e-20
HMGN2	11.6	3.77762	6.30174e-23	4.07546e-20
HMGB2	11.543	5.23596	3.8728e-22	2.31909e-19
DLGAP5	11.5098	6.44502	6.96559e-22	4.02213e-19
SMC2	10.8252	3.63801	8.78243e-21	4.73314e-18
MYBL2	10.7654	5.37167	4.61961e-20	2.40935e-17
SSNA1	10.5032	1.68201	2.13886e-21	1.19245e-18
UBE2C	10.4521	4.50629	2.0795e-19	9.88862e-17
CEP55	10.4199	5.90741	4.16599e-19	1.87099e-16
TCOF1	10.3635	3.57112	1.7521e-19	8.58422e-17
DTYMK	10.1401	3.35274	5.72788e-19	2.50293e-16
KIF20B	10.1342	4.63603	1.70264e-18	7.05854e-16
H2AFZ	10.0208	2.05888	3.67277e-19	1.69661e-16
HMMR	9.92756	6.0072	7.71294e-18	3.04153e-15
LSM5	9.75788	1.96445	1.128e-18	4.79936e-16
LMNB2	9.62218	3.21655	1.42992e-17	5.37651e-15
CIT	9.58306	5.52918	5.52582e-17	1.94221e-14
KIF4A	9.5679	6.0374	6.36125e-17	2.18827e-14
UBE2S	9.53696	4.16599	5.17278e-17	1.85852e-14
PBK	9.4912	5.57469	9.46815e-17	3.1241e-14
ANLN	9.48717	4.39543	7.51769e-17	2.53221e-14
CDCA8	9.28914	5.20934	2.94078e-16	9.13464e-14
CCDC34	9.24924	3.11127	1.40838e-16	4.47086e-14
TMPO	9.11754	3.42469	4.39816e-16	1.31684e-13
TACC3	8.96629	4.9105	1.85181e-15	5.16207e-13
SIVA1	8.96266	1.74541	2.99441e-16	9.13464e-14
DEK	8.87757	2.09259	6.78979e-16	1.99595e-13
SKA2	8.74262	2.81757	2.68978e-15	7.12925e-13
CENPN	8.73327	3.72366	5.36314e-15	1.37637e-12
RPA3	8.73261	2.33549	1.77693e-15	5.04025e-13
STMN1	8.7315	2.45027	2.07748e-15	5.69299e-13
JPT1	8.67641	1.3983	1.18669e-15	3.42614e-13
NMU	8.60615	2.46906	4.15169e-15	1.08265e-12
NCAPD2	8.59807	4.0402	1.32316e-14	3.14601e-12
PLK1	8.4579	5.38836	3.5771e-14	8.14572e-12
HNRNPA2B1	8.45493	1.70054	7.01556e-15	1.7186e-12
RRM2	8.37738	4.79778	5.31001e-14	1.16017e-11
ATAD2	8.33987	3.43516	4.84329e-14	1.07269e-11
RACGAP1	8.18121	4.1513	1.4851e-13	2.96099e-11
TOMM40	8.17719	2.59275	7.47889e-14	1.59104e-11
NUCKS1	8.12026	1.31104	8.31677e-14	1.72392e-11
TUBB	8.10532	1.91057	8.09002e-14	1.69869e-11
RAD21	8.06542	2.41244	1.29156e-13	2.64328e-11
GTSE1	8.06398	5.63987	3.30737e-13	6.07654e-11
RALY	7.92247	1.57287	1.50174e-13	2.96099e-11
RANGAP1	7.86583	2.42228	4.34781e-13	7.81059e-11
H2AFX	7.86208	3.22458	7.24472e-13	1.27318e-10
CTNNAL1	7.84236	2.46474	4.96538e-13	8.82201e-11
UBE2T	7.80313	3.33153	1.05367e-12	1.8318e-10
KNL1	7.791	5.1538	1.46642e-12	2.49569e-10
TYMS	7.76676	3.95802	1.49176e-12	2.51237e-10
DIAPH3	7.7501	3.00819	1.20197e-12	2.06738e-10
CKAP2L	7.64152	5.82549	3.42029e-12	5.42149e-10
RRM1	7.60737	2.80714	2.5944e-12	4.28023e-10
CRNDE	7.57325	2.83844	3.18316e-12	5.10525e-10
GINS1	7.51974	3.1382	4.95332e-12	7.77527e-10
SNRPG	7.51731	1.07152	2.34827e-12	3.91411e-10
KIF20A	7.46894	5.63763	8.65809e-12	1.29615e-09
POLQ	7.45325	4.43769	8.85897e-12	1.30211e-09
PCNA	7.39068	2.68388	8.52667e-12	1.2884e-09
RANBP1	7.37485	1.80644	6.23802e-12	9.60536e-10
WDR34	7.37162	1.86615	6.14121e-12	9.54722e-10
AC027237.1	7.33217	3.51678	1.53445e-11	2.19549e-09
ECT2	7.31661	3.32804	1.61296e-11	2.26533e-09
AURKA	7.29376	3.83446	1.98603e-11	2.74446e-09
KPNA2	7.28354	2.78079	1.6253e-11	2.26533e-09
MELK	7.28173	3.81717	2.12033e-11	2.90521e-09
CENPE	7.25028	4.46645	2.66485e-11	3.56077e-09
CDCA3	7.22417	5.1771	3.1796e-11	4.1795e-09
ITGB3BP	7.22204	2.71572	2.26015e-11	3.04518e-09
CCNA2	7.14766	5.78672	4.8628e-11	6.20091e-09
SNRNP25	7.01304	2.62964	6.97477e-11	8.74171e-09
KIF14	7.01062	4.95968	9.77429e-11	1.1972e-08
ARHGAP11A	6.98765	4.56416	1.0861e-10	1.31046e-08
NUMA1	6.96774	2.1914	7.29999e-11	9.07894e-09
BCL2L12	6.96181	2.74931	9.7653e-11	1.1972e-08
CDC25B	6.94124	2.57234	1.00172e-10	1.21773e-08
NEK2	6.9112	5.25157	1.66679e-10	1.9528e-08
CENPA	6.83402	3.08103	2.10834e-10	2.41388e-08
FUS	6.81999	1.75585	1.36671e-10	1.61292e-08
SMC1A	6.81924	2.36857	1.80629e-10	2.10101e-08
HMGB3	6.78392	2.3246	2.14782e-10	2.41388e-08
BOLA3	6.77235	2.19146	2.13484e-10	2.41388e-08
CSE1L	6.75903	2.06905	2.19346e-10	2.42903e-08
KIF2C	6.75631	5.08004	3.71453e-10	3.89647e-08
MIR924HG	6.74776	2.94564	3.2265e-10	3.47774e-08
SFPQ	6.74321	1.83319	2.18457e-10	2.42903e-08
CKAP5	6.7414	2.50544	2.95733e-10	3.23068e-08
CDK1	6.72915	4.74728	4.23132e-10	4.32987e-08
CCDC18	6.71735	2.91801	3.78368e-10	3.89647e-08
MAL2	6.68893	2.06549	3.18857e-10	3.45992e-08
CBX3	6.66836	1.49252	2.92025e-10	3.21188e-08
BUB1	6.66342	3.93592	5.68687e-10	5.74658e-08
SGO1	6.63359	4.66841	6.91659e-10	6.90293e-08
TUBA4A	6.59131	1.89142	5.05913e-10	5.1444e-08
CLSPN	6.55108	3.47781	9.82503e-10	9.53371e-08
RFC3	6.5438	2.76872	9.20949e-10	9.07921e-08
TMEM106C	6.52108	2.54511	9.84441e-10	9.53371e-08
DEPDC1	6.5166	4.41042	1.24565e-09	1.15084e-07
FAM83D	6.50366	4.23272	1.32219e-09	1.21461e-07
HJURP	6.40084	5.72247	2.31589e-09	2.04608e-07
NUDT1	6.34785	2.19417	2.16156e-09	1.92022e-07
FANCI	6.34224	3.08446	2.76286e-09	2.41459e-07
LMNB1	6.31166	3.57518	3.37388e-09	2.85596e-07
SGO2	6.28946	3.56703	3.78069e-09	3.16716e-07
DNMT1	6.28319	2.32687	3.18861e-09	2.72769e-07
SPC25	6.28013	5.07413	4.19829e-09	3.49887e-07
IRAK1	6.24096	1.77168	3.23889e-09	2.75613e-07
CDCA5	6.22211	3.73903	5.35725e-09	4.39676e-07
HSPD1	6.21575	1.59749	3.6499e-09	3.07352e-07
KIF11	6.19379	3.9872	6.24104e-09	5.02015e-07
KIF22	6.17397	2.60413	6.07034e-09	4.93192e-07
C21orf58	6.15756	3.74992	7.40144e-09	5.86601e-07
TCP1	6.13233	2.11191	6.58425e-09	5.27001e-07
RPS19BP1	6.07421	1.68816	7.64648e-09	6.03065e-07
INCENP	6.07314	3.49505	1.10827e-08	8.33418e-07
CEP128	6.05886	2.58318	1.08249e-08	8.21676e-07
SNRPB	6.05339	1.16624	8.19731e-09	6.42893e-07
ARL6IP1	6.04138	2.28364	1.10006e-08	8.31108e-07
NCAPH2	6.02856	2.8902	1.31532e-08	9.75511e-07
MGME1	6.00278	2.3674	1.37729e-08	1.00973e-06
ZWINT	6.00142	3.22516	1.55241e-08	1.11059e-06
HDGF	5.98071	1.5761	1.2274e-08	9.18732e-07
CBX5	5.96684	2.06694	1.51323e-08	1.08737e-06
HNRNPA3	5.95947	1.62407	1.40239e-08	1.01676e-06
LBR	5.95072	2.18129	1.70718e-08	1.21593e-06
HNRNPF	5.94215	1.3952	1.39911e-08	1.01676e-06
CENPK	5.92479	3.1348	2.25006e-08	1.5817e-06
TTF2	5.91785	2.4536	2.14707e-08	1.51589e-06
KRT6A	5.90468	2.08648	2.01864e-08	1.43146e-06
VRK1	5.90439	2.41632	2.28529e-08	1.59765e-06
CEP78	5.89959	2.38391	2.32529e-08	1.61008e-06
GPSM2	5.89425	3.12027	2.60507e-08	1.76229e-06
POC1A	5.84997	3.31044	3.27654e-08	2.16225e-06
NDUFAF8	5.84926	1.50464	2.33507e-08	1.61008e-06
ZDHHC12	5.81021	1.55465	2.97546e-08	1.97972e-06
RNF145	5.79962	1.46387	2.92689e-08	1.95545e-06
PIMREG	5.77541	5.37008	4.9673e-08	3.16186e-06
FST	5.7751	2.12082	3.79267e-08	2.47258e-06
NCAPD3	5.74077	2.37893	5.0865e-08	3.22504e-06
NUF2	5.73287	4.0884	5.94213e-08	3.72373e-06
RTKN2	5.72998	2.19768	5.147e-08	3.25065e-06
IQGAP3	5.70932	5.14721	6.79202e-08	4.12833e-06
ANP32E	5.70164	2.41268	6.18988e-08	3.86402e-06
CIP2A	5.68602	3.14757	7.15788e-08	4.28624e-06
HELLS	5.68315	2.37055	6.7022e-08	4.1202e-06
PAXX	5.6757	1.91318	6.26648e-08	3.89679e-06
KNSTRN	5.66026	2.70541	7.83599e-08	4.59357e-06
DNAJC9	5.65264	2.20643	7.57973e-08	4.48898e-06
GGH	5.64741	2.45212	8.07776e-08	4.69789e-06
PSAT1	5.64567	2.18709	7.73622e-08	4.56493e-06
RPA1	5.63741	2.03531	7.84157e-08	4.59357e-06
METAP2	5.62951	1.43372	7.04445e-08	4.234e-06
APOLD1	5.61217	3.02249	1.00777e-07	5.75744e-06
CMSS1	5.61127	1.31045	7.54307e-08	4.48369e-06
LSM4	5.60803	1.58967	8.0712e-08	4.69789e-06
BRCA1	5.59514	2.73298	1.07101e-07	6.09722e-06
MRPL11	5.57195	1.33175	9.06077e-08	5.2507e-06
TRIP13	5.5615	3.38991	1.30828e-07	7.17024e-06
DAZAP1	5.54646	1.79129	1.14399e-07	6.44463e-06
CENPM	5.53738	2.95729	1.43276e-07	7.82596e-06
ASF1B	5.53557	3.37185	1.47657e-07	8.00052e-06
PSMC3	5.53235	1.70997	1.19786e-07	6.67827e-06
AC099850.2	5.52453	4.37376	1.60029e-07	8.51102e-06
PKMYT1	5.52035	3.50181	1.59314e-07	8.50097e-06
PRNP	5.50511	1.45647	1.28951e-07	7.09143e-06
RBBP7	5.49969	1.93091	1.49781e-07	8.0722e-06
SSRP1	5.48416	1.53553	1.47653e-07	8.00052e-06
BCL7C	5.4773	1.7311	1.58435e-07	8.48203e-06
NCAPG2	5.47278	3.5541	1.99374e-07	1.02658e-05
TXNL4A	5.46931	1.53827	1.55911e-07	8.37464e-06
CENPP	5.4657	2.00326	1.77946e-07	9.40205e-06
FANCA	5.46127	2.50362	1.97665e-07	1.02104e-05
GTF3C5	5.45273	1.88081	1.85334e-07	9.76055e-06
EMC9	5.44314	2.03488	2.01194e-07	1.02825e-05
HNRNPR	5.42812	1.56914	1.93335e-07	1.00509e-05
KIF15	5.42736	4.40496	2.51304e-07	1.24253e-05
PRR34-AS1	5.4166	1.9313	2.23238e-07	1.12791e-05
PSMD14	5.40055	1.61821	2.2222e-07	1.12629e-05
MRPL4	5.39778	1.72816	2.32401e-07	1.16691e-05
MRPL51	5.38932	1.20786	2.2963e-07	1.15659e-05
EPRS	5.38762	1.81018	2.48571e-07	1.23279e-05
NUSAP1	5.38412	4.69271	3.08097e-07	1.49589e-05
U2SURP	5.38188	1.53801	2.40983e-07	1.20254e-05
NASP	5.38171	1.93233	2.62882e-07	1.29188e-05
MRPL3	5.34546	1.60871	2.88455e-07	1.40899e-05
ITGB1BP1	5.33202	1.51495	3.06383e-07	1.49205e-05
CDCA2	5.31391	4.0733	4.2041e-07	1.94762e-05
ILF2	5.28093	1.67777	4.00779e-07	1.86738e-05
TROAP	5.27511	3.75666	4.98229e-07	2.25641e-05
GPAA1	5.27307	1.72265	4.19458e-07	1.94762e-05
UQCC3	5.26317	1.62918	4.33474e-07	2.0024e-05
PTBP1	5.24253	1.53427	4.67971e-07	2.14339e-05
POLR2J	5.23441	1.32875	4.76058e-07	2.17427e-05
LSM3	5.23287	1.51009	4.86033e-07	2.21357e-05
SVIP	5.2291	2.18245	5.62395e-07	2.49802e-05
ILF3	5.22851	1.4813	4.93068e-07	2.23931e-05
ANAPC16	5.22662	1.02238	4.39661e-07	2.01944e-05
CALM3	5.19719	1.51224	5.78416e-07	2.54818e-05
MAD2L1	5.17544	3.01379	7.64485e-07	3.30487e-05
ORC6	5.16603	2.82387	7.90209e-07	3.40696e-05
FANCC	5.16562	1.73369	6.94365e-07	3.02601e-05
PGP	5.14603	1.74243	7.62626e-07	3.30487e-05
CENPI	5.12748	4.17744	9.76018e-07	4.02558e-05
CENPU	5.12608	3.17139	9.60208e-07	3.98068e-05
NDC1	5.11124	1.98676	9.43081e-07	3.91973e-05
BOP1	5.09177	1.96467	1.0257e-06	4.15629e-05
AC006538.1	5.09048	1.98096	1.03648e-06	4.18944e-05
AP2S1	5.08896	1.05971	8.94989e-07	3.79795e-05
DDX54	5.08878	1.67432	9.84093e-07	4.03828e-05
MND1	5.08582	3.56275	1.16242e-06	4.66351e-05
OIP5	5.07872	3.78313	1.20497e-06	4.81037e-05
XRCC6	5.07155	1.33645	1.00729e-06	4.09191e-05
HP1BP3	5.06168	1.49531	1.07585e-06	4.33775e-05
SPDL1	5.03568	2.59227	1.40151e-06	5.52672e-05
SHCBP1	5.03551	4.64874	1.47698e-06	5.75417e-05
ODF2	5.01968	1.91722	1.41463e-06	5.5649e-05
PSMD2	5.0173	1.44393	1.30805e-06	5.18346e-05
RECQL4	5.01094	2.95256	1.59083e-06	5.95381e-05
RPS6KB2	5.00815	1.75323	1.4423e-06	5.64627e-05
PPM1G	5.00746	1.22102	1.33404e-06	5.27354e-05
CKAP4	4.99582	1.53293	1.46185e-06	5.70899e-05
GINS2	4.99334	2.7528	1.70228e-06	6.29805e-05
FAM136A	4.99274	1.61485	1.50292e-06	5.82717e-05
CKLF	4.99195	1.7039	1.53988e-06	5.91374e-05
GNB2	4.98909	1.40972	1.48075e-06	5.755e-05
ESPL1	4.98497	4.11764	1.83316e-06	6.71313e-05
PDXK	4.98267	1.3306	1.50675e-06	5.82801e-05
MCM10	4.97189	3.81712	1.93122e-06	7.01661e-05
TRIM28	4.96875	1.53592	1.65695e-06	6.15851e-05
HNRNPAB	4.96783	1.53419	1.66626e-06	6.1789e-05
HNRNPH3	4.95617	1.77862	1.83523e-06	6.71313e-05
USP1	4.95005	2.00716	1.95843e-06	7.09953e-05
COX17	4.94768	1.55815	1.83453e-06	6.71313e-05
CKAP2	4.92942	1.81561	2.08445e-06	7.52263e-05
PSMD11	4.92163	1.44913	2.01406e-06	7.28486e-05
FANCD2	4.90905	2.98719	2.48797e-06	8.80209e-05
FLOT1	4.90835	1.50996	2.16252e-06	7.78699e-05
PLP2	4.90033	1.44032	2.22457e-06	7.99263e-05
TEDC1	4.89719	2.26113	2.53348e-06	8.92403e-05
RBMX	4.88828	1.17244	2.32536e-06	8.33624e-05
DLEU2	4.86826	1.83325	2.73598e-06	9.51297e-05
MXD3	4.86713	3.0502	2.99174e-06	0.000103509
RAD51AP1	4.86042	3.34464	3.10901e-06	0.00010695
MALSU1	4.8552	1.58654	2.79144e-06	9.68497e-05
YWHAH	4.82875	1.52326	3.10042e-06	0.000106882
WDR5	4.81807	1.68768	3.35464e-06	0.000115155
CHEK1	4.80441	2.43275	3.83528e-06	0.000129998
STIL	4.80096	3.10894	3.99311e-06	0.000134501
ACYP1	4.79196	1.86054	3.86784e-06	0.000130827
HNRNPD	4.78758	1.26346	3.58569e-06	0.000122241
SEMA3A	4.78689	1.59784	3.75247e-06	0.000127458
CDC25C	4.78296	4.18214	4.39371e-06	0.000146899
LRR1	4.77576	1.96648	4.20375e-06	0.000141009
FUBP1	4.77479	1.65154	4.03876e-06	0.000135756
CCNF	4.77113	3.23943	4.556e-06	0.000149119
GPD2	4.75288	1.781	4.52721e-06	0.000148772
NCAPG	4.75156	4.5658	5.0397e-06	0.000162964
BRCA2	4.73718	2.87283	5.20986e-06	0.00016813
SKA3	4.72219	3.72431	5.65874e-06	0.000180455
PARPBP	4.71788	2.67844	5.6182e-06	0.000179871
SLC1A5	4.71743	1.7501	5.26961e-06	0.000169719
ODC1	4.70558	1.9682	5.69235e-06	0.000181169
KIFC1	4.7038	4.33817	6.15707e-06	0.00019405
NBL1	4.69913	1.59693	5.56391e-06	0.000178487
SAC3D1	4.69887	1.6922	5.65674e-06	0.000180455
HNRNPUL1	4.69449	1.62927	5.71655e-06	0.000181582
DDX39A	4.69283	1.75887	5.87734e-06	0.000186323
NRP2	4.68419	1.71609	6.02524e-06	0.000190266
PA2G4	4.67488	1.28443	5.95287e-06	0.000188348
WDHD1	4.66534	2.13139	6.84259e-06	0.000215235
DSCC1	4.65952	3.79692	7.37467e-06	0.000230181
AREG	4.63719	2.27249	7.77426e-06	0.000236847
HMG20B	4.62474	1.76488	7.87672e-06	0.000238485
TTK	4.6211	4.43716	8.72055e-06	0.000261584
ANAPC11	4.61806	1.01311	7.62256e-06	0.000234446
TCF19	4.61345	2.97404	8.81483e-06	0.000263435
SCRIB	4.60706	1.74245	8.47688e-06	0.000254748
ANAPC15	4.58492	1.32364	8.79676e-06	0.000263381
CDK5RAP2	4.58346	1.66651	9.26863e-06	0.000274964
NCAPH	4.5631	3.60051	1.09965e-05	0.00031977
ILVBL	4.5557	1.87644	1.06861e-05	0.000313561
BARD1	4.55396	2.01036	1.08842e-05	0.000317646
NFIB	4.55268	1.67844	1.0563e-05	0.000311459
GAS2L1	4.54207	1.60017	1.09527e-05	0.00031907
DNAJC19	4.53864	1.38976	1.07708e-05	0.000315477
CYCS	4.53803	1.25567	1.06384e-05	0.000312732
HIRIP3	4.53287	2.50536	1.21658e-05	0.000347522
RFC4	4.53216	2.31127	1.21119e-05	0.000347208
RCCD1	4.52684	2.01613	1.2192e-05	0.000347655
NXT1	4.52613	1.45336	1.14578e-05	0.000330213
TFDP1	4.5259	1.49008	1.15309e-05	0.000331727
MIS18BP1	4.50007	1.65952	1.31833e-05	0.000357124
SRSF7	4.49866	1.27414	1.25633e-05	0.00035484
SMUG1	4.48152	1.57212	1.41077e-05	0.000380155
LINC01572	4.47868	2.3454	1.51384e-05	0.000405899
GINS4	4.46961	2.65155	1.58568e-05	0.000424457
MRPL37	4.4492	1.51611	1.6023e-05	0.000428199
DHFR	4.44719	1.85385	1.67742e-05	0.000446797
INTS1	4.43403	1.64709	1.73652e-05	0.000459738
SASS6	4.43388	2.36872	1.82147e-05	0.000479634
CKS2	4.42542	1.54137	1.77543e-05	0.000469038
BUB3	4.42365	1.53938	1.78755e-05	0.00047147
ERH	4.42041	1.10915	1.72243e-05	0.000457277
MZT1	4.41138	1.99115	1.96315e-05	0.000515263
NSD2	4.3989	1.78562	2.03576e-05	0.00053173
POLE2	4.38984	2.14441	2.15938e-05	0.000555938
CYC1	4.3884	1.03166	1.9736e-05	0.000517166
DKC1	4.3733	1.50286	2.18937e-05	0.000557794
EMP1	4.3618	1.12401	2.1913e-05	0.000557794
MKKS	4.35609	1.44072	2.33381e-05	0.000583199
NELFE	4.35355	1.35357	2.33304e-05	0.000583199
VMA21	4.34642	1.39755	2.41528e-05	0.000601699
CDCA7L	4.3433	1.77721	2.55609e-05	0.000634821
HRAS	4.33967	1.32807	2.46787e-05	0.000613855
MCUB	4.33713	2.52228	2.70773e-05	0.000668861
PHGDH	4.32973	1.47101	2.60347e-05	0.000645596
GEN1	4.32708	2.04624	2.7744e-05	0.000683788
CENPH	4.32083	2.03509	2.84279e-05	0.000697454
CENPO	4.32074	2.29873	2.87443e-05	0.000703083
SRM	4.3172	1.37072	2.7097e-05	0.000668861
RCC1	4.3047	1.6173	2.94714e-05	0.000719779
GAS2L3	4.29631	2.88291	3.21388e-05	0.000775551
MCM7	4.29193	1.54369	3.07193e-05	0.000744633
CTDNEP1	4.28965	1.75981	3.17507e-05	0.000767333
PRKDC	4.28905	1.16503	2.99497e-05	0.00072816
ZWILCH	4.28669	2.10635	3.27611e-05	0.000788217
MRPS16	4.28661	1.05958	2.99348e-05	0.00072816
CEP57	4.28183	1.45091	3.17153e-05	0.000767333
SYK	4.26981	1.64478	3.39713e-05	0.0008137
LYAR	4.26848	1.65339	3.42371e-05	0.000818854
NDC80	4.26308	3.67451	3.71193e-05	0.00086602
MCM4	4.26044	1.69434	3.5523e-05	0.000842134
BAZ1B	4.25775	1.44958	3.49565e-05	0.000833593
UBE2M	4.25572	1.47998	3.53984e-05	0.000841648
IARS	4.25353	1.36078	3.527e-05	0.000839832
CHAMP1	4.24729	1.67908	3.73875e-05	0.00086602
SRRT	4.24586	1.695	3.76646e-05	0.000868704
MNS1	4.24483	3.15338	3.9675e-05	0.000904747
PPP2R3C	4.24403	1.59882	3.76032e-05	0.000868526
PSRC1	4.23668	3.59908	4.1148e-05	0.000927868
CDCA4	4.22633	1.7293	4.08414e-05	0.000922241
BLM	4.22038	3.32695	4.37742e-05	0.000982975
YARS	4.2199	1.46724	4.07924e-05	0.000922241
HNRNPM	4.20365	1.05329	4.22419e-05	0.000949884
MYO19	4.19672	1.39601	4.44083e-05	0.00099583
FOSL1	4.19546	1.56364	4.54587e-05	0.00101376
C12orf75	4.19466	1.41884	4.48269e-05	0.00100177
PRR11	4.19424	4.32297	4.89033e-05	0.00108311
SURF2	4.18208	1.24544	4.64044e-05	0.00103343
VDAC3	4.17819	1.37925	4.78039e-05	0.00106167
RABL6	4.17387	1.17129	4.80407e-05	0.00106546
TYMSOS	4.17074	2.34767	5.22447e-05	0.00114924
CHAF1A	4.16896	1.91809	5.18204e-05	0.00114146
EMD	4.16865	1.42918	4.99046e-05	0.00110377
SNX5	4.16476	1.37881	5.04185e-05	0.00111361
DEPDC1B	4.16434	2.03176	5.29912e-05	0.00116408
DCXR	4.14742	1.30194	5.35848e-05	0.00117393
CTSV	4.14653	1.83358	5.63838e-05	0.00122859
NOP56	4.14643	1.18816	5.34444e-05	0.00117244
POLE3	4.14535	1.34367	5.43402e-05	0.00118887
ACP1	4.13375	1.00197	5.53446e-05	0.00120757
ATAD5	4.1223	2.34164	6.31748e-05	0.00133719
LRRC59	4.11785	1.42312	6.10542e-05	0.00131792
MDC1	4.11281	2.07915	6.49826e-05	0.00135566
BUB1B	4.11177	4.53089	6.74125e-05	0.00139734
UBALD2	4.10594	1.76986	6.58664e-05	0.0013688
PAICS	4.08988	1.41732	6.81299e-05	0.0014086
TUBG1	4.08692	1.60121	7.02326e-05	0.00144468
NRF1	4.08573	1.52537	6.99571e-05	0.00144269
C1orf35	4.08294	1.40732	6.98752e-05	0.00144269
MAPK13	4.08105	1.52893	7.13796e-05	0.00146641
BORA	4.07869	2.42853	7.48985e-05	0.00152706
C5	4.07167	2.3972	7.68216e-05	0.00156233
MRPL43	4.06744	1.33184	7.37236e-05	0.00150691
CSTF3	4.05713	1.38165	7.71902e-05	0.00156785
ISCU	4.05557	1.50228	7.86687e-05	0.00159188
CCNB2	4.05485	4.25679	8.37368e-05	0.00168293
KIF18B	4.05284	4.15984	8.43683e-05	0.00169239
POLD2	4.05165	1.31477	7.83298e-05	0.00158701
MYBL1	4.04828	2.02126	8.33079e-05	0.00167736
FNBP4	4.04287	1.31702	8.10614e-05	0.00163825
TARS	4.0383	1.2995	8.27019e-05	0.00166724
PIN1	4.01213	1.33484	9.16164e-05	0.00183097
GEMIN6	4.00427	1.6201	9.68377e-05	0.00192579
ITGA6	4.00163	1.01836	9.23578e-05	0.00184123
VPS4A	3.98864	1.53966	0.000102323	0.0020274
DNAJC2	3.98581	1.39181	0.000102	0.00202347
TMEM97	3.98324	1.65763	0.000105261	0.00207764
NUP188	3.97185	1.51951	0.00010888	0.0021062
PARP1	3.96951	1.26843	0.00010767	0.0020873
CCDC167	3.96553	1.34792	0.000109738	0.00211977
DBF4	3.96301	1.80198	0.000114497	0.00217531
SMS	3.96051	1.16249	0.000110109	0.00212324
CPSF2	3.95747	1.42009	0.000114067	0.00217104
JPT2	3.95658	1.30113	0.000113157	0.00215746
EIF2S1	3.94803	1.361	0.000117483	0.00222942
SOX15	3.9477	1.38868	0.000117868	0.0022341
NDUFC1	3.93883	1.34592	0.000121462	0.00228614
HSPA8	3.93756	1.08373	0.000120333	0.00227019
PIF1	3.93685	5.3861	0.000131289	0.00244268
TICRR	3.93523	4.26967	0.000131624	0.00244608
SUMO3	3.93239	1.24883	0.000123551	0.00232276
GARS	3.92778	1.37153	0.000127064	0.00237774
NUDT8	3.92394	1.51806	0.000130696	0.00244005
MRPS11	3.92129	1.32591	0.000129866	0.00242737
DGUOK-AS1	3.91877	1.81553	0.000135439	0.00250833
KHSRP	3.91758	1.27478	0.000131102	0.00244199
RNASEH2C	3.91613	1.19289	0.00013095	0.00244199
NUDCD2	3.91077	1.46521	0.000136981	0.0025311
IKZF2	3.89058	1.56089	0.000148488	0.00272503
SON	3.88679	1.01452	0.000144189	0.00265519
MRPL18	3.88539	1.34999	0.000149177	0.00273458
MRPS5	3.87692	1.11109	0.000151479	0.00277049
SEPT2	3.87515	1.13064	0.000151971	0.00277634
SNRPA1	3.87215	1.34643	0.000156758	0.00285092
DUT	3.87089	1.38607	0.000158077	0.00286846
TBC1D8	3.86946	1.32453	0.000157844	0.00286744
RAB30-DT	3.86322	1.35597	0.000162247	0.00293423
TIAM1	3.85222	1.66429	0.000172759	0.00311391
LMF2	3.85147	1.54721	0.000172106	0.00310559
C7orf50	3.84252	1.18382	0.000173201	0.0031184
WDR45B	3.83202	1.2433	0.000180581	0.003219
CEP152	3.82642	1.9232	0.000191914	0.00330797
EI24	3.82359	1.09283	0.000184444	0.00324065
TMPRSS4	3.82047	1.30791	0.000188979	0.00327131
DNA2	3.81327	3.12784	0.000205269	0.00349347
EXOSC8	3.81289	1.50635	0.000198264	0.00340291
UQCC2	3.81209	1.08665	0.00019371	0.00333535
AC135586.2	3.80995	1.43355	0.000199521	0.00341722
CD3EAP	3.80982	1.41718	0.000199336	0.00341722
OXCT1	3.80946	1.73409	0.000202967	0.00346523
RFWD3	3.80741	1.55119	0.000202933	0.00346523
TMEM54	3.80003	1.15612	0.000202741	0.00346523
HNRNPDL	3.79648	1.00976	0.000204052	0.00348008
ACTL6A	3.79345	1.40837	0.00021168	0.00358746
NSD3	3.79322	1.21432	0.000208442	0.00354002
CREG2	3.78679	1.37279	0.000216227	0.00364922
PTGES3	3.77986	1.11648	0.000217982	0.00367118
DBF4B	3.77981	2.55203	0.000230436	0.00385683
CBX1	3.77523	1.29253	0.000224165	0.00376746
FARSB	3.76122	1.39211	0.000238227	0.00396669
TDP1	3.75352	1.57531	0.000247662	0.0040901
BCAR1	3.75276	1.30941	0.000244075	0.00403911
PPP1CC	3.75194	1.25834	0.000243894	0.00403911
GCN1	3.74958	1.45433	0.00024988	0.00410993
TCF3	3.74386	1.37253	0.000253659	0.00415938
IFRD2	3.73937	1.3771	0.000258084	0.0042106
GLE1	3.73593	1.38105	0.000261292	0.00425863
KIF5B	3.73399	1.11328	0.000257944	0.0042106
RNF10	3.72834	1.27988	0.000266626	0.0043412
STIP1	3.72631	1.29705	0.000268791	0.00437205
PRPF6	3.71675	1.00666	0.000273145	0.00443839
AC003665.1	3.71465	1.41644	0.000283141	0.00458241
MRPL55	3.71085	1.06494	0.000280885	0.00455045
MTIF2	3.70947	1.47111	0.000289452	0.00466121
BRIP1	3.70836	2.05287	0.000296141	0.00475002
TPRKB	3.70406	1.22763	0.000290531	0.00467393
RHOA	3.70282	1.00506	0.000287379	0.00463245
TRA2B	3.69495	1.10184	0.000298002	0.00477511
LRRCC1	3.67765	2.03949	0.000330819	0.00511346
THAP4	3.67694	1.36923	0.000323979	0.00502695
KNTC1	3.6715	2.24991	0.000339539	0.00522327
RPS6KA4	3.67045	1.32778	0.000330609	0.00511346
UMPS	3.66931	1.35849	0.0003328	0.00513427
BRD4	3.66461	1.03714	0.000331356	0.00511687
ESCO2	3.65846	4.36375	0.000361255	0.00551537
JDP2	3.65304	1.40789	0.000353814	0.00542224
CDCA7	3.64696	2.3291	0.000371068	0.00564269
MOB1A	3.64618	1.09397	0.000354748	0.0054314
KIF18A	3.64347	2.80601	0.000377733	0.00572369
HPRT1	3.64031	1.37842	0.000369973	0.00563782
RBL1	3.63763	1.73823	0.000379046	0.00573284
GTF2A1	3.63747	1.74539	0.000379041	0.00573284
TIMM10	3.63527	1.14039	0.000370959	0.00564269
NUDT21	3.6332	1.28471	0.000377035	0.00571849
ZCRB1	3.63308	1.05528	0.00037134	0.00564269
MYDGF	3.63198	1.14326	0.000374817	0.00569018
GPBP1	3.62864	1.25033	0.000382228	0.00577557
MAD2L2	3.62385	1.38941	0.000392607	0.00591582
POLDIP3	3.60616	1.3585	0.000417556	0.00625097
PRELID1	3.59938	1.05254	0.000421571	0.00630523
DHX15	3.59548	1.1909	0.00042877	0.00639515
IFT122	3.59301	1.74579	0.000444053	0.00660297
C18orf54	3.59079	3.455	0.000456996	0.00676003
DNTTIP1	3.58664	1.31081	0.000446323	0.00662033
GANAB	3.58574	1.18986	0.000443782	0.00660297
AP1B1	3.58475	1.20892	0.000446029	0.00662033
SIGMAR1	3.58377	1.39714	0.000453446	0.00671981
NUP107	3.5808	1.39051	0.00045825	0.00677238
POP5	3.58076	1.27468	0.000454739	0.0067328
CCM2	3.57633	1.17907	0.000458922	0.00677612
SDHB	3.5754	1.19766	0.00046062	0.00679446
CCT6A	3.57309	1.04171	0.000461004	0.00679446
SF3B2	3.57246	1.02587	0.000461615	0.00679725
RTTN	3.57196	1.94708	0.000480685	0.00705238
G2E3	3.56933	1.36599	0.000476205	0.00699935
C1orf112	3.56846	1.94399	0.000486603	0.00712563
POLR2E	3.5569	1.04104	0.000487	0.00712563
HTATSF1	3.54647	1.2301	0.000511851	0.00746222
ECSIT	3.54317	1.25245	0.000518697	0.00755522
AGPAT5	3.54015	1.34173	0.000527402	0.00765077
MACC1	3.53375	1.21477	0.000532907	0.00765821
AC100801.1	3.53182	1.03955	0.000532485	0.00765821
SAE1	3.53103	1.29078	0.000542997	0.00768025
IQSEC2	3.52953	1.63947	0.000554038	0.00776903
MLF2	3.52422	1.06181	0.000548616	0.00769967
HIST1H2BJ	3.51812	2.26319	0.000583071	0.00811281
NT5DC2	3.50452	1.36554	0.000598639	0.00831512
NR2C2AP	3.49663	1.45223	0.000617475	0.0085547
SMIM15	3.49423	1.2942	0.000618006	0.00855472
AZIN1	3.48299	1.16289	0.000637243	0.00880594
GPATCH11	3.48232	2.04107	0.000657695	0.00906532
SPC24	3.47936	3.14435	0.000671771	0.00923571
ICMT	3.47628	1.30787	0.000658326	0.00906629
LY6K	3.47501	1.33282	0.00066196	0.00910857
CCDC14	3.46426	1.2638	0.000684481	0.00937855
LSM2	3.46324	1.0259	0.000679237	0.00931459
METTL3	3.46041	1.42606	0.000699434	0.00955913
CCDC150	3.46033	3.10894	0.000716564	0.00974382
BZW1	3.45327	1.3271	0.000713739	0.00972176
PRXL2A	3.45009	1.11727	0.000711669	0.00971812
COQ2	3.4475	1.65785	0.000736198	0.00997724
CCT5	3.44689	1.0473	0.000719411	0.00977432
RBM17	3.44431	1.04725	0.000723826	0.00982605
POU5F1	-3.41918	-2.06932	0.000733798	0.00995306
GBP3	-3.4422	-1.26982	0.000716291	0.00974382
SPDYA	-3.45063	-1.44268	0.000686376	0.00939655
MMP1	-3.45241	-25.2913	0.00057227	0.0079694
IGFBP7	-3.45243	-1.14947	0.000713114	0.00972176
CCDC190	-3.45291	-25.2605	0.000571224	0.00796168
CASKIN1	-3.45409	-25.2076	0.000568747	0.007934
NEURL3	-3.45512	-1.45124	0.000675563	0.00927995
XPR1	-3.45762	-1.17506	0.000693745	0.00948939
KCNC3	-3.45803	-25.1792	0.00056057	0.00785381
LATS2-AS1	-3.46439	-25.2082	0.000547602	0.00769212
IL17D	-3.46483	-25.2162	0.000546704	0.00768619
CCDC183-AS1	-3.46528	-25.1974	0.000545807	0.00768025
PART1	-3.4653	-25.1865	0.000545752	0.00768025
THEMIS2	-3.46547	-25.1482	0.000545409	0.00768025
RIC3	-3.46575	-25.3176	0.000544848	0.00768025
MARCH3	-3.466	-25.3155	0.000544345	0.00768025
JAM3	-3.46624	-25.1664	0.000543871	0.00768025
TTLL10	-3.46695	-25.2479	0.000542446	0.00767974
RPS23P6	-3.46752	-25.2135	0.000541313	0.00767041
UPK1B	-3.46797	-25.2531	0.000540415	0.00766441
AC026765.2	-3.46803	-25.2674	0.000540286	0.00766441
CBFA2T3	-3.46848	-25.2157	0.000539401	0.00766348
SULT1A2	-3.46872	-25.1979	0.000538919	0.00766336
ARHGAP4	-3.46894	-25.2858	0.000538474	0.00766336
HSPE1-MOB4	-3.46901	-25.2135	0.000538342	0.00766336
RYR2	-3.46902	-25.1935	0.000538316	0.00766336
ADAMTS7	-3.46916	-25.181	0.000538047	0.00766336
ADAMTS13	-3.46959	-25.1948	0.000537183	0.00766336
AC012306.3	-3.46964	-25.2471	0.000537097	0.00766336
AC010655.4	-3.46978	-25.207	0.000536818	0.00766336
SPDYE17-1	-3.46996	-25.2573	0.000536467	0.00766336
Z84485.1	-3.47078	-25.2449	0.000534839	0.00766336
AL157834.1	-3.4713	-25.1965	0.00053382	0.00765821
MAN2B2	-3.47135	-25.2064	0.000533719	0.00765821
AC008462.1	-3.47141	-25.2438	0.000533597	0.00765821
AP003390.2	-3.47276	-25.2596	0.000530936	0.00765077
ATXN7L2	-3.4728	-25.2212	0.000530858	0.00765077
AL136531.1	-3.47291	-25.2612	0.000530653	0.00765077
MMP19	-3.47327	-25.2425	0.000529938	0.00765077
USP12-AS1	-3.47346	-25.233	0.000529567	0.00765077
CAPN3	-3.47374	-25.2542	0.000529028	0.00765077
AC027644.1	-3.47418	-25.2652	0.000528162	0.00765077
AC073283.3	-3.47425	-25.2562	0.000528037	0.00765077
AL354979.1	-3.47464	-25.2713	0.000527267	0.00765077
ZNF812P	-3.47513	-25.2257	0.000526313	0.00765077
AC046158.1	-3.47592	-25.2223	0.00052478	0.00763694
ASIC2	-3.48923	-2.11039	0.000564252	0.00788489
GABARAPL1	-3.50776	-1.20779	0.000583575	0.00811285
NBEA	-3.51569	-2.51411	0.000506659	0.00739988
SBF2-AS1	-3.51772	-1.20768	0.000562251	0.00787055
PLD1	-3.54572	-1.17953	0.000511793	0.00746222
INPP1	-3.55617	-1.1874	0.00049248	0.00719929
DUSP10	-3.55971	-1.2104	0.000484094	0.00709595
CCDC102A	-3.56252	-2.12693	0.000444336	0.00660297
MAP3K8	-3.56283	-1.23903	0.000478578	0.00702784
MYOCD	-3.56779	-2.13509	0.000432496	0.00644479
STX19	-3.58136	-2.53656	0.000400101	0.00601752
LRRC75B	-3.58778	-1.40291	0.000424484	0.00634294
CACNG8	-3.59262	-1.39452	0.000415915	0.00623217
LBH	-3.59268	-1.26737	0.000426323	0.00636454
FSD1	-3.60132	-25.2454	0.000327756	0.00507582
ENTPD3	-3.6015	-1.49449	0.000402076	0.0060416
AC068305.2	-3.60218	-25.2814	0.000326682	0.00506404
SLC25A25-AS1	-3.60411	-2.58787	0.000357707	0.00546636
KRTAP5-AS1	-3.60833	-25.3098	0.000319105	0.0049752
SLC1A1	-3.60844	-25.3346	0.000318966	0.0049752
BX649632.1	-3.60866	-25.36	0.000318704	0.0049752
ZNF861P	-3.60945	-25.3394	0.000317741	0.00496831
C1QTNF1	-3.61129	-25.3524	0.000315518	0.00493833
TNS1	-3.61142	-25.3132	0.000315358	0.00493833
AC125793.1	-3.61143	-25.3213	0.000315352	0.00493833
HIGD1B	-3.61148	-25.2802	0.000315287	0.00493833
PTPRG	-3.61158	-25.3736	0.000315166	0.00493833
AL355001.1	-3.61193	-25.3411	0.000314753	0.00493833
PRH1	-3.61202	-25.2983	0.000314643	0.00493833
AP001528.2	-3.61324	-25.3304	0.000313173	0.00493508
AC011346.1	-3.61354	-25.3455	0.000312813	0.00493421
TGIF2-RAB5IF	-3.61402	-25.4029	0.000312238	0.00492995
CD274	-3.61411	-25.3537	0.000312139	0.00492995
GNAL	-3.6149	-25.3631	0.000311191	0.00492304
LINC01679	-3.61495	-25.3406	0.000311136	0.00492304
KRTDAP	-3.61537	-25.3496	0.000310637	0.00492304
LRP4	-3.61569	-25.4028	0.000310251	0.00492262
SLC22A14	-3.61582	-25.3245	0.000310099	0.00492262
MXI1	-3.616	-1.42979	0.000385335	0.00581708
CCDC113	-3.61618	-1.92942	0.000364599	0.00556116
MRVI1-AS1	-3.61631	-25.3843	0.000309525	0.00492075
RAB3D	-3.61659	-25.3713	0.00030919	0.00492027
RGS17	-3.61662	-25.3453	0.000309156	0.00492027
LRRC61	-3.61706	-25.3765	0.000308637	0.00492027
COX6B2	-3.61759	-25.3533	0.000308011	0.00491602
AC241952.1	-3.61787	-25.3648	0.000307676	0.00491552
TRPV1	-3.61838	-2.56768	0.000343917	0.0052856
ZNF568	-3.61869	-25.3426	0.000306715	0.00490501
SAMD4A	-3.6191	-1.01321	0.000399544	0.00601473
KIAA0513	-3.63669	-1.48562	0.000350542	0.0053772
CCDC146	-3.64327	-1.47696	0.000345865	0.00531049
SPART	-3.64389	-1.2686	0.00035634	0.00545062
CREBRF	-3.64646	-1.49206	0.000339244	0.00522327
FRMD6-AS2	-3.65332	-1.9456	0.000320318	0.00498931
RHOQ	-3.65358	-1.30534	0.000337204	0.00519725
SDCBP2	-3.66213	-2.54966	0.000302282	0.0048389
PROC	-3.66639	-1.35402	0.000322301	0.00501054
RHOBTB1	-3.66702	-2.59756	0.000285241	0.00460717
ARHGEF40	-3.67153	-1.25441	0.000321388	0.00500116
TRIM22	-3.69228	-1.73952	0.000284534	0.00460034
TRIM8	-3.6927	-1.31017	0.000294463	0.00472778
CCDC136	-3.69827	-2.60212	0.000254438	0.00416371
CRY1	-3.70488	-1.47534	0.000277756	0.00450427
CLIP1	-3.70578	-1.17973	0.000291074	0.00467801
PUS3	-3.71095	-2.17375	0.000254152	0.00416325
NATD1	-3.71237	-1.97068	0.000257983	0.0042106
LINC00672	-3.71728	-2.57954	0.000242847	0.00402703
IL32	-3.71996	-2.18471	0.000244599	0.00404363
TIMP1	-3.72063	-1.23715	0.000275139	0.00446631
AC090945.1	-3.72083	-2.5998	0.00023527	0.00392554
AL157829.1	-3.7243	-2.18422	0.000240741	0.00399767
AC008105.2	-3.72797	-1.67445	0.000249467	0.00410731
VEGFC	-3.73026	-1.56726	0.000248653	0.00410227
THBS3	-3.73327	-1.50069	0.000248927	0.00410259
C5AR1	-3.74053	-25.4532	0.000191105	0.00329754
MIF-AS1	-3.74124	-25.4587	0.000190569	0.00329179
C11orf54	-3.74215	-25.4037	0.000189883	0.00328346
EHD3	-3.74561	-25.446	0.000187316	0.00324949
CNGA4	-3.74599	-25.5073	0.000187032	0.00324806
Z69733.1	-3.74608	-25.4188	0.000186967	0.00324806
WDR86-AS1	-3.74632	-25.4808	0.000186792	0.00324806
AC090971.3	-3.74733	-25.4559	0.000186046	0.00324136
KIAA0895	-3.74735	-1.84106	0.000227565	0.00381377
KCTD6	-3.74758	-25.4488	0.000185866	0.00324136
ONECUT2	-3.74759	-25.4069	0.000185857	0.00324136
TMEM80	-3.74773	-25.4643	0.000185757	0.00324136
AC010168.1	-3.74838	-25.4476	0.000185279	0.00324136
KIAA1211	-3.74876	-25.5104	0.000185003	0.00324065
LINC01357	-3.74901	-25.4775	0.00018482	0.00324065
AC093866.1	-3.7491	-25.5107	0.000184749	0.00324065
CAVIN4	-3.74914	-25.421	0.000184727	0.00324065
AC051619.4	-3.75146	-25.4708	0.000183036	0.00322366
ZNF527	-3.75161	-25.4329	0.000182933	0.00322366
LINC01483	-3.75175	-25.4838	0.000182829	0.00322366
DGKB	-3.75207	-25.43	0.000182598	0.00322366
AC099489.1	-3.75208	-25.5009	0.000182589	0.00322366
F8	-3.75219	-25.5054	0.000182516	0.00322366
A2ML1-AS1	-3.75272	-25.416	0.000182128	0.00322366
CERNA1	-3.75295	-25.4621	0.000181962	0.00322366
EXOC7	-3.75345	-1.28434	0.000240639	0.00399767
LINC01730	-3.75408	-25.4952	0.000181153	0.00322366
ZDHHC8P1	-3.75505	-25.4465	0.000180464	0.003219
ANK3	-3.75511	-1.25281	0.000240829	0.00399767
ALDH3B2	-3.7557	-25.4703	0.000179999	0.00321571
STAT5A	-3.75646	-25.4734	0.000179458	0.00320959
AC133552.2	-3.75682	-25.4748	0.0001792	0.00320854
STAT2	-3.76256	-1.32245	0.000232069	0.00387613
ZBTB20	-3.7639	-1.33594	0.000227628	0.00381377
MYL5	-3.76497	-1.4191	0.000224146	0.00376746
IFI44	-3.76699	-2.20188	0.000205095	0.00349347
TBC1D10A	-3.76937	-2.62315	0.000194897	0.00334866
AGR2	-3.7713	-1.59839	0.00021425	0.00361965
AL162171.1	-3.77362	-1.47689	0.000213553	0.00361164
TOX	-3.78582	-1.36203	0.00020755	0.00352856
MGST3	-3.79765	-1.11029	0.000209749	0.00355847
TMPRSS11E	-3.81633	-1.78962	0.000178193	0.00320113
SMYD3	-3.81686	-1.19578	0.000194873	0.00334866
MGAT5	-3.81912	-1.30972	0.000187544	0.00324996
PPP1R12B	-3.83005	-1.32061	0.000182526	0.00322366
TIMP3	-3.83103	-1.36587	0.000182401	0.00322366
GPSM1	-3.835	-2.22781	0.000155712	0.00283507
PGPEP1	-3.83644	-2.01142	0.000159739	0.00289535
GRN	-3.84067	-1.03702	0.000179022	0.00320854
DUSP3	-3.84105	-1.32962	0.000174479	0.00313791
SPON2	-3.84377	-1.38796	0.000168896	0.00305108
TRIM2	-3.85687	-1.3168	0.000161463	0.00292333
FMO2	-3.86944	-25.7258	0.000114138	0.00217104
MAGI1	-3.86956	-1.33733	0.000153772	0.00280291
RUNDC3A-AS1	-3.87493	-25.5249	0.00011162	0.00213319
AC018521.1	-3.87548	-25.5103	0.000111374	0.002131
IL18BP	-3.87582	-25.5303	0.00011122	0.00213058
KLHL8	-3.87616	-1.78588	0.000140594	0.00259488
AL591806.3	-3.8765	-25.5385	0.000110912	0.00212719
ADAMTS6	-3.87705	-1.46787	0.000146117	0.00268456
IDO1	-3.87725	-25.6699	0.000110574	0.00212324
PLAAT2	-3.87732	-25.6148	0.000110545	0.00212324
LINC01191	-3.87749	-25.5899	0.000110468	0.00212324
RNASEH2B-AS1	-3.87767	-25.5815	0.000110386	0.00212324
AC108134.4	-3.88099	-25.5655	0.000108905	0.0021062
ZDHHC11	-3.88401	-25.5737	0.000107575	0.0020873
PSG2	-3.88458	-25.568	0.000107328	0.00208567
TPPP	-3.88468	-25.5212	0.000107281	0.00208567
SAMD12	-3.88489	-1.40433	0.000144004	0.0026548
ZNF416	-3.88521	-25.5407	0.000107052	0.00208532
AC023906.2	-3.88543	-25.5568	0.000106956	0.00208532
RENBP	-3.88577	-25.5601	0.000106807	0.00208532
AC040934.1	-3.88614	-25.5853	0.000106645	0.00208492
PDZK1P1	-3.88636	-25.593	0.000106551	0.00208492
MSR1	-3.88639	-25.5393	0.000106538	0.00208492
GRAMD4	-3.8867	-2.65243	0.000125171	0.00235047
PLAG1	-3.88755	-2.64668	0.000125758	0.00235876
PYY	-3.88793	-25.5692	0.000105872	0.00207987
CCDC3	-3.88798	-25.6011	0.00010585	0.00207987
AC011498.6	-3.88829	-25.5793	0.000105715	0.00207987
AL357054.2	-3.88909	-25.5978	0.000105373	0.00207764
ZNF575	-3.88917	-25.5492	0.000105338	0.00207764
KRT17	-3.89331	-1.10614	0.000145347	0.00267345
PCCA	-3.91085	-1.33605	0.000132879	0.00246375
ENPP7P4	-3.92	-2.72031	0.000105099	0.00207764
RFX5	-3.92704	-1.62747	0.000118091	0.0022357
KDM5B	-3.94096	-1.34794	0.000119189	0.00225386
CA11	-3.96979	-2.06025	9.56538e-05	0.0019046
MARCKSL1	-3.97485	-1.29726	0.000106462	0.00208492
STX8	-3.98562	-1.3583	0.000101444	0.00201491
KCTD8	-3.99288	-1.7655	8.88895e-05	0.00178087
NRCAM	-4.00323	-25.714	6.57829e-05	0.0013688
KCNH5	-4.00407	-25.6505	6.5551e-05	0.00136576
KPNA7	-4.00743	-25.6406	6.46362e-05	0.00135018
AL591506.1	-4.00745	-25.6496	6.46308e-05	0.00135018
PMEL	-4.00787	-25.6334	6.45178e-05	0.00135018
SGCE	-4.01025	-25.6546	6.38787e-05	0.00133955
SNCAIP	-4.01061	-25.672	6.37816e-05	0.00133925
ZFP28	-4.01071	-25.6352	6.37552e-05	0.00133925
SRSF10P1	-4.01076	-25.6176	6.37417e-05	0.00133925
AC118754.1	-4.01164	-25.5895	6.35068e-05	0.00133869
C10orf55	-4.01222	-25.5926	6.3353e-05	0.00133719
IL4I1	-4.01232	-25.6721	6.33276e-05	0.00133719
RBM20	-4.01273	-25.6509	6.32177e-05	0.00133719
SLC9A5	-4.01316	-25.6674	6.31063e-05	0.00133719
LINC02381	-4.01318	-25.6685	6.3099e-05	0.00133719
WFS1	-4.01373	-2.71215	7.43123e-05	0.00151702
AC107884.1	-4.01379	-25.6947	6.29387e-05	0.00133719
AC027018.1	-4.01417	-25.6497	6.28374e-05	0.00133719
FLVCR2	-4.015	-25.6284	6.262e-05	0.00133567
LINC00992	-4.01529	-25.6388	6.25435e-05	0.00133567
LGI4	-4.01586	-25.6719	6.2396e-05	0.00133442
AC109454.2	-4.01604	-25.6211	6.23471e-05	0.00133442
AP000688.1	-4.01612	-25.6896	6.2326e-05	0.00133442
MAPK15	-4.01622	-25.6611	6.23009e-05	0.00133442
ERICH6-AS1	-4.01727	-25.6328	6.20282e-05	0.00133361
CPEB2	-4.01829	-2.71062	7.33577e-05	0.00150132
FOXO6	-4.01897	-25.6586	6.15865e-05	0.00132764
C10orf67	-4.02178	-1.55773	8.2135e-05	0.00165788
STK38	-4.03686	-1.3692	8.37926e-05	0.00168293
CST2	-4.06067	-1.49513	7.2613e-05	0.00148797
RABAC1	-4.06521	-1.30365	7.55017e-05	0.00153742
ELOVL7	-4.066	-1.72151	6.77665e-05	0.00140288
FOXN3	-4.08601	-1.4063	6.73431e-05	0.00139734
PRSS22	-4.09881	-1.87747	5.92733e-05	0.00128291
SMARCD3	-4.10168	-1.85656	5.72404e-05	0.0012439
SLC12A9	-4.10216	-1.57119	5.98368e-05	0.00129337
L3MBTL3	-4.10397	-1.67849	5.84545e-05	0.00126688
GPR153	-4.10483	-1.73017	5.81224e-05	0.00126137
SEMA5A	-4.11174	-1.39243	6.18522e-05	0.00133159
AC125232.2	-4.12213	-25.7602	3.97587e-05	0.000905379
AC003102.1	-4.12317	-2.3247	5.07385e-05	0.00111915
LINC01889	-4.12976	-25.814	3.84781e-05	0.000881181
LINC01970	-4.13107	-25.7517	3.82614e-05	0.000877462
HLA-DRA	-4.13237	-25.8503	3.80478e-05	0.000873802
SHBG	-4.13304	-25.7647	3.79383e-05	0.000873713
MINDY1	-4.13584	-25.7116	3.74854e-05	0.000867044
AC006972.1	-4.13665	-25.7788	3.73546e-05	0.00086602
INPP5J	-4.13707	-25.779	3.72869e-05	0.00086602
LSMEM1	-4.13709	-25.7473	3.72832e-05	0.00086602
AC005586.2	-4.13719	-25.7442	3.72675e-05	0.00086602
SPOCK2	-4.13771	-25.7552	3.71842e-05	0.00086602
AC095032.1	-4.13853	-25.7527	3.70542e-05	0.00086602
AC005041.1	-4.13853	-25.7263	3.7054e-05	0.00086602
BEND7	-4.13921	-25.7879	3.69457e-05	0.00086602
ZNF30	-4.13969	-25.7671	3.68683e-05	0.00086602
LRRC17	-4.14059	-25.7568	3.67264e-05	0.00086602
NOP53	-4.14098	-1.19336	5.68808e-05	0.00123775
PCMTD1	-4.14104	-1.42548	5.52679e-05	0.00120753
SERHL2	-4.14258	-25.7373	3.64126e-05	0.000860974
WLS	-4.17576	-1.44999	4.6493e-05	0.00103397
PHGR1	-4.20253	-25.942	2.80776e-05	0.000689906
CCN2	-4.20447	-2.14994	3.64242e-05	0.000860974
KANK1	-4.21352	-1.42968	4.13981e-05	0.000932208
MOSPD1	-4.21613	-1.47157	3.9573e-05	0.000903714
GADD45A	-4.21804	-1.44108	4.08188e-05	0.000922241
NDRG4	-4.21848	-1.64896	3.72143e-05	0.00086602
FBLIM1	-4.21925	-1.41706	3.98853e-05	0.000906984
COL16A1	-4.22015	-1.72979	3.69347e-05	0.00086602
CCSER1	-4.22149	-1.46797	3.95738e-05	0.000903714
GOLGB1	-4.22197	-1.44397	4.01678e-05	0.000912126
SH3PXD2B	-4.23853	-1.84208	3.35542e-05	0.000804904
NHSL2	-4.24212	-25.8204	2.36069e-05	0.000589006
FABP6	-4.2454	-25.7962	2.32683e-05	0.000583199
CLN6	-4.2531	-25.7932	2.24924e-05	0.000564686
AC040918.1	-4.25344	-25.8143	2.24586e-05	0.000564686
AC018413.1	-4.25473	-25.8245	2.23312e-05	0.000562384
AC010542.3	-4.25519	-25.8405	2.22857e-05	0.000562114
AL139383.1	-4.25588	-1.52001	3.46392e-05	0.000827247
AC009404.1	-4.25606	-25.8404	2.22006e-05	0.000560842
AL109946.1	-4.25664	-25.848	2.21439e-05	0.000560285
SCT	-4.25748	-25.8486	2.20618e-05	0.000559083
ABCA3	-4.25765	-25.8393	2.20453e-05	0.000559083
MTAP	-4.25871	-25.8393	2.19419e-05	0.000557794
SLC41A2	-4.25877	-25.8719	2.19365e-05	0.000557794
MST1	-4.2603	-25.8147	2.1789e-05	0.000557412
AL031847.1	-4.26055	-25.8418	2.17641e-05	0.000557412
AL139220.2	-4.26117	-25.8301	2.17051e-05	0.000557028
ATP8B5P	-4.26183	-25.8247	2.1642e-05	0.000556293
TM4SF19-AS1	-4.26277	-25.8368	2.15522e-05	0.00055575
LINC00907	-4.26328	-25.7774	2.15032e-05	0.000555374
KYNU	-4.26329	-25.8404	2.15023e-05	0.000555374
AL157392.5	-4.26331	-25.8189	2.15008e-05	0.000555374
SCARF1	-4.26398	-25.855	2.14373e-05	0.000555374
EXOC3L1	-4.2641	-25.8875	2.14263e-05	0.000555374
PPP1R32	-4.26554	-25.8736	2.129e-05	0.000554293
HS6ST1	-4.26641	-1.47821	3.27562e-05	0.000788217
FCGRT	-4.26861	-1.72857	2.99201e-05	0.00072816
PQLC3	-4.29603	-1.54719	2.78852e-05	0.000686222
MAFF	-4.30538	-1.67557	2.61373e-05	0.000647149
TSPAN2	-4.36241	-1.66293	2.05895e-05	0.000536921
CUL9	-4.36324	-1.95153	1.97977e-05	0.000517943
TRPC4	-4.36484	-25.9517	1.3663e-05	0.000368786
CCR3	-4.37057	-25.9145	1.33136e-05	0.000359958
ITPRID1	-4.37269	-26	1.31867e-05	0.000357124
MN1	-4.37292	-25.9129	1.3173e-05	0.000357124
DISP2	-4.37299	-25.9577	1.31692e-05	0.000357124
PROKR2	-4.37318	-25.9079	1.31578e-05	0.000357124
CASTOR2	-4.3736	-25.9166	1.31327e-05	0.000357124
COL13A1	-4.37578	-25.8971	1.30039e-05	0.000355749
GALNTL6	-4.37585	-25.9544	1.29999e-05	0.000355749
KRT3	-4.37597	-25.9472	1.29929e-05	0.000355749
AC097634.4	-4.37608	-25.9124	1.29864e-05	0.000355749
AC005410.2	-4.37692	-25.9232	1.29372e-05	0.000355749
PLCL1	-4.3781	-26.0001	1.28679e-05	0.000355031
EIF3CL	-4.37818	-25.9073	1.28634e-05	0.000355031
FRG1GP	-4.3782	-25.9134	1.28623e-05	0.000355031
AC036108.1	-4.37841	-25.914	1.28502e-05	0.000355031
VANGL2	-4.37862	-25.8995	1.28377e-05	0.000355031
APCDD1L-DT	-4.37873	-25.9142	1.28317e-05	0.000355031
ATP6AP1L	-4.37877	-25.9715	1.2829e-05	0.000355031
SLC22A1	-4.37941	-25.9055	1.27923e-05	0.000355031
DHRS12	-4.37948	-25.9601	1.2788e-05	0.000355031
AC009171.2	-4.37984	-25.8809	1.27673e-05	0.000355031
AC008758.5	-4.38069	-25.9143	1.2718e-05	0.000355031
BX321878.1	-4.3809	-25.9389	1.27063e-05	0.000355031
C19orf18	-4.38175	-25.9281	1.26573e-05	0.000355031
WNT10B	-4.38318	-25.8732	1.25757e-05	0.00035484
CAMK2A	-4.41403	-1.60677	1.70577e-05	0.000453601
LMNTD2	-4.42961	-2.89722	1.23055e-05	0.000350274
AHNAK2	-4.43121	-1.43248	1.73738e-05	0.000459738
GDF11	-4.45406	-2.43815	1.23297e-05	0.000350347
COL5A1	-4.46182	-2.22268	1.20594e-05	0.000346317
TFDP2	-4.46256	-1.52537	1.48504e-05	0.000398838
NR1H4	-4.473	-26.1371	8.34154e-06	0.000252086
AC119674.2	-4.48144	-2.22846	1.13891e-05	0.000329408
LINC00479	-4.48812	-26.0138	7.77868e-06	0.000236847
AC027237.3	-4.4897	-25.9642	7.72217e-06	0.000236015
SPATA12	-4.49016	-25.9746	7.70559e-06	0.000235955
AC120498.4	-4.49193	-26.0137	7.64298e-06	0.000234481
AP003071.5	-4.49237	-26.0218	7.62732e-06	0.000234446
MAFA-AS1	-4.49268	-26.0033	7.61641e-06	0.000234446
TNFAIP1	-4.49399	-1.55119	1.24653e-05	0.000352958
AC100793.2	-4.49415	-25.9415	7.56486e-06	0.00023386
SLC29A4	-4.49499	-26.0222	7.5352e-06	0.000233389
SLC35G2	-4.49549	-25.9838	7.51778e-06	0.000233297
ZNF70	-4.49843	-26.0329	7.41608e-06	0.000231027
AC009133.1	-4.50632	-1.8268	1.10684e-05	0.000321282
PCSK6	-4.5078	-1.66483	1.10974e-05	0.000321546
MYO1D	-4.51063	-1.52126	1.24219e-05	0.000352346
CDKN2B	-4.51482	-1.56591	1.21543e-05	0.000347522
SESN3	-4.58168	-2.26692	7.3703e-06	0.000230181
GPNMB	-4.58183	-1.11269	9.59408e-06	0.000283578
TSHZ2	-4.58224	-1.89885	7.8134e-06	0.000237069
TOM1	-4.5875	-1.93289	7.50506e-06	0.000233297
TRPC1	-4.59773	-26.0189	4.65935e-06	0.000151574
PPM1K	-4.60169	-26.0531	4.57289e-06	0.000149363
ZFP37	-4.60246	-26.0844	4.55622e-06	0.000149119
LINC02614	-4.60291	-1.60983	7.8153e-06	0.000237069
ZNF850	-4.60484	-26.0131	4.50518e-06	0.00014835
NBAT1	-4.60489	-26.0278	4.50416e-06	0.00014835
KIF13A	-4.60497	-1.36194	8.42639e-06	0.000253702
ARL15	-4.6062	-1.5047	8.4196e-06	0.000253702
CSRNP1	-4.60642	-26.0529	4.4717e-06	0.00014785
FAM71D	-4.60676	-26.0576	4.46447e-06	0.00014785
ZNF433	-4.6083	-26.0694	4.43217e-06	0.000147144
ANGPTL4	-4.60865	-26.0975	4.42475e-06	0.000147144
MMP11	-4.60894	-26.0847	4.41856e-06	0.000147144
CTSD	-4.60995	-26.0724	4.39751e-06	0.000146899
AP000787.1	-4.64709	-2.95883	4.67481e-06	0.000151772
TP53INP1	-4.70587	-1.86795	4.58226e-06	0.000149367
MMP25	-4.71464	-26.1349	2.66468e-06	9.28505e-05
MAP1LC3A	-4.71558	-26.1405	2.65257e-06	9.26281e-05
CPLANE2	-4.71791	-26.1243	2.62285e-06	9.17885e-05
NGB	-4.71954	-26.1429	2.60228e-06	9.12662e-05
AC007342.1	-4.72248	-26.1664	2.56547e-06	9.01708e-05
AC092123.1	-4.73943	-2.31019	3.59131e-06	0.000122241
PPARA	-4.75664	-2.18356	3.49551e-06	0.000119736
ATG14	-4.78097	-1.68506	3.51605e-06	0.000120185
APH1B	-4.81752	-26.1624	1.61279e-06	6.00821e-05
EGFL6	-4.81765	-26.184	1.61174e-06	6.00821e-05
CYP4A22-AS1	-4.82034	-26.2197	1.59047e-06	5.95381e-05
IQCD	-4.82038	-26.2263	1.59017e-06	5.95381e-05
TMCC1-AS1	-4.82052	-26.1735	1.58907e-06	5.95381e-05
AC007220.1	-4.82097	-26.2309	1.58559e-06	5.95381e-05
MATN4	-4.8215	-26.2159	1.58148e-06	5.95381e-05
PADI3	-4.82196	-26.2391	1.57783e-06	5.95381e-05
NMNAT2	-4.82218	-26.1805	1.57611e-06	5.95381e-05
ABCA4	-4.82529	-26.2042	1.55212e-06	5.93256e-05
MAN2A2	-4.82531	-26.2025	1.55199e-06	5.93256e-05
SLC45A3	-4.82867	-26.1667	1.52646e-06	5.89016e-05
BTN3A3	-4.83068	-3.04103	1.92232e-06	7.00003e-05
CDH5	-4.85589	-3.03043	1.75299e-06	6.47085e-05
CDKN1A	-4.87222	-1.67349	2.48586e-06	8.80209e-05
NEDD9	-4.8973	-1.48227	2.44194e-06	8.67722e-05
INCA1	-4.91748	-26.2196	9.80982e-07	4.03575e-05
PNPLA7	-4.9209	-26.2837	9.6428e-07	3.98734e-05
PLA2G5	-4.92578	-26.3158	9.40944e-07	3.91973e-05
AC025283.3	-4.92621	-26.2654	9.3892e-07	3.91973e-05
HDX	-4.92867	-26.2489	9.2737e-07	3.88438e-05
AC109927.1	-4.9293	-26.2896	9.24422e-07	3.88209e-05
MTURN	-4.93088	-26.256	9.17131e-07	3.8615e-05
TCF7L1	-4.93162	-2.37204	1.41814e-06	5.56518e-05
ZNF615	-4.9317	-26.2819	9.13356e-07	3.85565e-05
AL117381.1	-4.93301	-26.2547	9.07331e-07	3.84024e-05
PPP2R5B	-4.97399	-3.06918	9.89912e-07	4.04164e-05
SKIL	-4.98691	-1.68234	1.56844e-06	5.95381e-05
WNK2	-5.01257	-26.3919	6.06176e-07	2.66322e-05
LINC02518	-5.02204	-1.72028	1.26836e-06	5.03853e-05
CAPN5	-5.02666	-26.3297	5.64036e-07	2.49845e-05
BTG2	-5.02782	-1.69295	1.25857e-06	5.01197e-05
TPPP3	-5.03083	-26.3289	5.52127e-07	2.45917e-05
AC016722.2	-5.032	-26.3113	5.48808e-07	2.45114e-05
AC007906.2	-5.03207	-26.3011	5.48623e-07	2.45114e-05
RAD51AP2	-5.03338	-26.3315	5.44956e-07	2.44746e-05
AC009119.2	-5.03671	-26.36	5.35737e-07	2.41276e-05
CBX8	-5.03794	-26.3347	5.32354e-07	2.40422e-05
PLIN2	-5.0454	-2.25623	8.85187e-07	3.77618e-05
INSR	-5.0595	-2.08682	8.80542e-07	3.7663e-05
TSPAN9	-5.06825	-2.28248	8.21656e-07	3.53312e-05
GGT7	-5.12497	-26.3981	3.39499e-07	1.60498e-05
POU2F3	-5.12598	-26.3639	3.37711e-07	1.60121e-05
AL499602.1	-5.12823	-26.3774	3.3377e-07	1.58717e-05
AL110118.2	-5.12905	-26.409	3.32353e-07	1.5851e-05
AGAP11	-5.12999	-26.4229	3.30736e-07	1.58205e-05
MAP7D2	-5.13168	-26.4203	3.2783e-07	1.57281e-05
LCE1E	-5.13491	-26.3835	3.22353e-07	1.55113e-05
RPL17-C18orf32	-5.13759	-26.3659	3.17873e-07	1.53414e-05
THSD4	-5.14068	-1.61199	8.36647e-07	3.58804e-05
NGFR	-5.15536	-3.18452	3.70754e-07	1.73749e-05
CALD1	-5.18112	-1.90819	6.10454e-07	2.67475e-05
PLCH2	-5.19077	-3.13467	3.41275e-07	1.60867e-05
SCN11A	-5.22416	-26.465	2.01605e-07	1.02825e-05
DNAH1	-5.22967	-26.4642	1.95802e-07	1.01466e-05
LINC01239	-5.23039	-2.20203	3.61798e-07	1.70045e-05
AL355472.2	-5.23399	-26.449	1.91358e-07	9.98025e-06
TMEM136	-5.23441	-26.4093	1.90933e-07	9.98025e-06
AC112722.1	-5.23719	-26.4442	1.88134e-07	9.8758e-06
DRAM1	-5.25737	-1.78847	4.38019e-07	2.01763e-05
LINC01470	-5.30989	-26.5268	1.27565e-07	7.03914e-06
AC011511.2	-5.32308	-26.4804	1.18821e-07	6.64741e-06
AC011092.2	-5.32742	-2.49649	2.00427e-07	1.02825e-05
AC005562.1	-5.32928	-26.4765	1.14914e-07	6.45114e-06
AL158071.3	-5.33326	-26.547	1.12475e-07	6.35839e-06
NWD1	-5.33411	-26.5231	1.11962e-07	6.35158e-06
DECR1	-5.33603	-1.7985	3.09353e-07	1.49749e-05
MYL9	-5.36458	-1.88422	2.46929e-07	1.22842e-05
KLHL24	-5.37411	-1.83983	2.3496e-07	1.17611e-05
PALM2-AKAP2	-5.39961	-2.17448	1.65483e-07	8.77224e-06
AL157871.4	-5.42493	-26.5432	6.83063e-08	4.13624e-06
MX2	-5.42605	-26.5901	6.78872e-08	4.12833e-06
AC068633.1	-5.4273	-26.5329	6.74242e-08	4.12833e-06
YPEL2	-5.4292	-26.558	6.67242e-08	4.11754e-06
AC121154.1	-5.43116	-3.24412	9.29406e-08	5.36666e-06
LINC00525	-5.43191	-26.544	6.57388e-08	4.07228e-06
LINC00519	-5.47991	-2.54441	9.67447e-08	5.5467e-06
TGFBR3	-5.50848	-26.6202	4.30676e-08	2.75224e-06
ZFP69	-5.51392	-26.5881	4.17842e-08	2.6915e-06
LINC01341	-5.5181	-26.5686	4.08234e-08	2.64013e-06
AC114490.3	-5.52088	-26.618	4.01975e-08	2.61009e-06
GBP2	-5.52699	-2.14436	9.57984e-08	5.51199e-06
ZMYM2	-5.53986	-1.857	1.22741e-07	6.81951e-06
AC108941.2	-5.60918	-26.6552	2.44958e-08	1.67109e-06
ZNF425	-5.61049	-26.6416	2.43153e-08	1.6658e-06
BDH2	-5.61726	-26.6206	2.34023e-08	1.61008e-06
ARF5	-5.6209	-26.6369	2.29252e-08	1.59765e-06
COL27A1	-5.62575	-1.90116	7.0305e-08	4.234e-06
SYT14	-5.7016	-2.04005	4.30489e-08	2.75224e-06
FAM85B	-5.70282	-26.7158	1.43748e-08	1.03755e-06
PPIAP72	-5.70991	-26.7095	1.3802e-08	1.00973e-06
AC026273.1	-5.71239	-26.684	1.36065e-08	1.00452e-06
OLFM2	-5.79162	-26.7555	8.60799e-09	6.65904e-07
AL353743.1	-5.79718	-26.7352	8.33425e-09	6.47827e-07
TRAPPC6A	-5.79923	-1.9474	3.1793e-08	2.10668e-06
AC008964.1	-5.79932	-26.7465	8.231e-09	6.42893e-07
CLIC3	-5.81607	-1.93771	2.62222e-08	1.7665e-06
ASPHD2	-5.88309	-26.7788	5.03828e-09	4.15607e-07
MSL3P1	-5.88659	-26.7854	4.93525e-09	4.09196e-07
AC009126.1	-5.97279	-26.8399	2.95769e-09	2.55722e-07
AJUBA	-5.98155	-26.8346	2.80672e-09	2.43973e-07
ITGB6	-6.02472	-1.9962	9.01111e-09	6.90481e-07
PSD3	-6.03143	-2.02616	8.95776e-09	6.89662e-07
IVL	-6.04088	-2.05472	1.04233e-08	7.94924e-07
CACNB1	-6.06143	-26.8582	1.73494e-09	1.56707e-07
ME3	-6.14112	-26.8788	1.06756e-09	1.00938e-07
AC008875.3	-6.14517	-26.9344	1.04134e-09	9.90374e-08
AC009097.1	-6.15234	-26.8963	9.96535e-10	9.53371e-08
KLF2	-6.15281	-26.9238	9.93649e-10	9.53371e-08
SULT1E1	-6.2068	-26.9872	7.12351e-10	7.06583e-08
NPAS1	-6.23913	-26.9735	5.82902e-10	5.85364e-08
AL356124.1	-6.30842	-26.987	3.78058e-10	3.89647e-08
AL160153.1	-6.30944	-26.9918	3.75647e-10	3.89647e-08
BEAN1	-6.31069	-26.9861	3.72697e-10	3.89647e-08
LEMD1	-6.31616	-27.0313	3.60097e-10	3.8303e-08
ZKSCAN3	-6.32007	-27.0082	3.51358e-10	3.76209e-08
WWOX	-6.34784	-1.98906	2.48509e-09	2.18364e-07
PSG5	-6.39	-2.09793	1.36818e-09	1.24976e-07
PTP4A3	-6.39773	-27.022	2.14992e-10	2.41388e-08
KLRD1	-6.40188	-27.0383	2.09387e-10	2.41388e-08
LYSMD1	-6.48078	-27.045	1.26389e-10	1.50254e-08
MIR22HG	-6.48312	-27.071	1.245e-10	1.49105e-08
LINC00920	-6.70766	-27.1639	2.86956e-11	3.80288e-09
PRR5-ARHGAP8	-6.79536	-27.2172	1.59804e-11	2.26533e-09
LINC00640	-6.87205	-27.2521	9.52447e-12	1.38731e-09
AP3B2	-7.0168	-2.30085	3.55179e-11	4.59403e-09
INSL3	-7.03768	-27.3167	3.06044e-12	4.9981e-10
VAT1	-7.09008	-2.3063	3.28267e-11	4.28018e-09
LRRC56	-7.33378	-27.4183	3.78645e-13	6.87858e-11
CCDC144CP	-7.39669	-27.4705	2.40502e-13	4.57464e-11
BTD	-7.40556	-27.5073	2.25526e-13	4.34083e-11
MTSS1	-7.60057	-3.8536	1.37265e-13	2.77412e-11
VIPR1	-7.75029	-27.6144	1.75935e-14	4.0636e-12
ADGRE2	-7.75514	-27.6359	1.69609e-14	3.97427e-12
FLRT3	-7.76677	-3.89609	4.06196e-14	9.12135e-12
AC004551.1	-7.86618	-3.19586	6.76989e-14	1.45941e-11
PREX1	-7.89642	-27.6507	5.78462e-15	1.46134e-12
CD86	-8.34427	-2.79668	6.12911e-15	1.52455e-12
FAM229A	-8.36795	-27.8374	1.41028e-16	4.47086e-14
RNF128	-8.49622	-27.9213	4.96955e-17	1.82609e-14
CD74	-8.70264	-28.1862	9.01009e-18	3.46846e-15
KDM7A	-8.98197	-4.19816	3.79008e-18	1.53195e-15
NEAT1	-10.4899	-1.28394	1.03947e-19	5.25194e-17
MALAT1	-14.68	-1.19592	2.08215e-31	2.40459e-28

## Sheet: HaCat
gene_name	status	t	pvalue	padjusted	log10Var	dec_to_0	phase_peak_vel	phase_peak_exp	phase_start_vel
HIST1H2BD	Significant padj (t-test) and delay and variability	19.665	1.05378e-08	7.40131e-08	0.00794965	0	G2M	G2M	G2M
MCM6	Significant padj (t-test) and delay and variability	133.947	3.66084e-16	1.22795e-12	0.0297731	66	S	S	G1
MCM10	Significant padj (t-test) and delay and variability	132.204	4.11856e-16	1.22795e-12	0.0620643	22	S	S	G1
KIF11	Significant padj (t-test) and delay and variability	11.7553	9.17517e-07	3.02274e-06	0.116222	14	S	G2M	G2M
TTK	Significant padj (t-test) and delay and variability	124.284	7.17951e-16	1.42705e-12	0.0985747	58	G2M	G2M	G2M
G2E3	Significant padj (t-test) and delay and variability	13.8184	2.29565e-07	9.36957e-07	0.0111232	13	G2M	G2M	G2M
KNSTRN	Significant padj (t-test) and delay and variability	118.458	1.10576e-15	1.55216e-12	0.0533808	19	G2M	G2M	G2M
DLGAP5	Significant padj (t-test) and delay and variability	75.6935	6.20235e-14	9.99584e-12	0.149175	29	G2M	G2M	G2M
ASPM	Significant padj (t-test) and delay and variability	116.331	1.3015e-15	1.55216e-12	0.16341	22	G2M	G2M	G2M
CKAP2L	Significant padj (t-test) and delay and variability	10.4238	2.53026e-06	7.26779e-06	0.142003	22	S	G2M	G2M
SVIL	Significant padj (t-test) and delay	106.483	2.88356e-15	2.48825e-12	0.000340639	-16	G2M	G2M	G2M
CALM2	Significant padj (t-test) and delay and variability	106.331	2.92098e-15	2.48825e-12	0.00723662	0	G2M	G2M	G2M
MCM7	Significant padj (t-test) and delay and variability	102.979	3.89599e-15	2.90398e-12	0.0189984	33	S	S	G1
GTSE1	Significant padj (t-test) and delay and variability	42.0147	1.22243e-11	3.75318e-10	0.172583	15	G2M	G2M	G2M
CENPK	Significant padj (t-test) and delay and variability	99.1084	5.49855e-15	3.6431e-12	0.0596889	145	S	G2M	G2M
NDE1	Significant padj (t-test) and delay and variability	97.6202	6.29992e-15	3.75664e-12	0.00391836	0	G2M	G2M	G2M
MALAT1	Significant padj (t-test) and delay and variability	38.6375	2.58886e-11	6.64498e-10	0.00780888	1	G1	G1	G2M
NCAPG2	Significant padj (t-test) and delay and variability	93.9214	8.91621e-15	4.40295e-12	0.078712	110	S	G2M	G2M
BLM	Significant padj (t-test) and delay and variability	52.9134	1.54552e-12	8.71691e-11	0.0675588	20	S	S	G1
BRCA1	Significant padj (t-test) and delay and variability	93.2326	9.52627e-15	4.40295e-12	0.0526529	46	S	S	G1
GAS2L3	Significant padj (t-test) and delay and variability	93.1538	9.59892e-15	4.40295e-12	0.101205	18	G2M	G2M	G2M
NUF2	Significant padj (t-test) and delay and variability	20.9869	5.93456e-09	4.66242e-08	0.120662	38	G2M	G2M	G2M
MCM5	Significant padj (t-test) and delay and variability	91.3781	1.14124e-14	4.86086e-12	0.031673	48	S	S	G1
SMC4	Significant padj (t-test) and delay and variability	33.9037	8.33278e-11	1.68435e-09	0.0668414	31	S	G2M	G2M
CENPE	Significant padj (t-test) and delay and variability	89.2417	1.41174e-14	5.61212e-12	0.152736	25	G2M	G2M	G2M
SIVA1	Significant padj (t-test) and delay and variability	88.33	1.54828e-14	5.77026e-12	0.0165515	69	S	S	G1
ASF1B	Significant padj (t-test) and delay and variability	87.6879	1.65324e-14	5.79898e-12	0.0840638	59	S	S	G1
UBE2G1	Significant padj (t-test) and delay	4.23995	0.00217444	0.00289102	0.000237998	0	G2M	G2M	G2M
NDUFAF8	Significant padj (t-test) and delay and variability	86.6713	1.83597e-14	6.08216e-12	0.00910145	233	S	S	G1
NUMA1	Significant padj (t-test) and delay and variability	85.9616	1.97682e-14	6.20409e-12	0.0130421	75	S	G2M	G2M
PSAT1	Significant padj (t-test) and delay and variability	85.3313	2.11204e-14	6.29703e-12	0.037035	69	S	G2M	G2M
ATAD2	Significant padj (t-test) and delay and variability	40.3027	1.77438e-11	4.92906e-10	0.0638679	38	S	S	G1
HNRNPD	Significant padj (t-test) and delay and variability	84.6646	2.26634e-14	6.33734e-12	0.00487617	90	S	G2M	G2M
LMNA	Significant padj (t-test) and delay	83.9622	2.44258e-14	6.33734e-12	0.00191196	8	G2M	G2M	G2M
CENPF	Significant padj (t-test) and delay and variability	83.9553	2.44439e-14	6.33734e-12	0.141962	13	G2M	G2M	G2M
HMGN2	Significant padj (t-test) and delay and variability	82.1861	2.9602e-14	7.35487e-12	0.0240885	-3	S	G2M	G2M
CLSPN	Significant padj (t-test) and delay and variability	81.5914	3.1599e-14	7.53699e-12	0.0783493	34	S	S	G1
NCAPH	Significant padj (t-test) and delay and variability	80.2562	3.66508e-14	8.3198e-12	0.0982881	0	S	G2M	G2M
GMNN	Significant padj (t-test) and delay and variability	80.0113	3.76714e-14	8.3198e-12	0.023889	36	S	S	G1
HELLS	Significant padj (t-test) and delay and variability	21.4232	4.94779e-09	4.06386e-08	0.0456683	48	S	S	G1
FOXM1	Significant padj (t-test) and delay and variability	79.1129	4.16958e-14	8.47543e-12	0.0956949	45	S	G2M	G2M
SMC3	Significant padj (t-test) and delay and variability	78.9926	4.22699e-14	8.47543e-12	0.00984666	96	S	S	G1
HMMR	Significant padj (t-test) and delay and variability	78.916	4.26401e-14	8.47543e-12	0.161617	11	G2M	G2M	G2M
ZWILCH	Significant padj (t-test) and delay and variability	77.4	5.07615e-14	9.76422e-12	0.0317316	39	S	S	G2M
NELFB	Significant padj (t-test) and delay and variability	76.6681	5.5287e-14	9.9054e-12	0.00437068	-35	S	G2M	G2M
BARD1	Significant padj (t-test) and delay and variability	76.5666	5.59489e-14	9.9054e-12	0.0351704	48	S	S	G1
SNRNP70	Significant padj (t-test) and delay	76.2899	5.77995e-14	9.9054e-12	0.00301004	-75	S	G2M	G2M
EIF4EBP1	Significant padj (t-test) and delay and variability	76.24	5.814e-14	9.9054e-12	0.0085524	-31	S	S	G1
PSME1	Significant padj (t-test) and delay	75.8312	6.10187e-14	9.99584e-12	0.00162122	0	G1	G2M	G2M
WDR34	Significant padj (t-test) and delay and variability	75.247	6.541e-14	1.01725e-11	0.012718	167	S	S	G2M
CDCA8	Significant padj (t-test) and delay and variability	19.7965	9.93644e-09	7.05369e-08	0.129596	31	S	G2M	G2M
AURKA	Significant padj (t-test) and delay and variability	75.1048	6.65315e-14	1.01725e-11	0.162871	8	G2M	G2M	G2M
CHAF1B	Significant padj (t-test) and delay and variability	74.3493	7.28596e-14	1.08615e-11	0.0319101	42	S	S	G1
POLD2	Significant padj (t-test) and delay and variability	73.3044	8.27421e-14	1.20339e-11	0.008386	163	S	S	G1
MORF4L2	Significant padj (t-test) and delay	72.8503	8.74941e-14	1.24221e-11	0.00130661	23	G2M	G2M	G2M
AC091057.1	Significant padj (t-test) and delay and variability	5.40162	0.00043209	0.000660824	0.0841216	26	S	G2M	G2M
CARHSP1	Significant padj (t-test) and delay and variability	72.2666	9.4053e-14	1.30427e-11	0.00540379	14	S	S	G1
NDC80	Significant padj (t-test) and delay and variability	23.2859	2.36474e-09	2.2418e-08	0.138252	55	G2M	G2M	G2M
CENPP	Significant padj (t-test) and delay and variability	36.2746	4.55344e-11	1.04835e-09	0.0291376	93	S	S	G2M
SSBP3	Significant padj (t-test)	3.60878	0.00567011	0.00696844	0.000634064	-199	G2M	G2M	G2M
COPB1	Significant padj (t-test) and delay	69.7557	1.29232e-13	1.72096e-11	0.000309409	22	G2M	G2M	G2M
HIRIP3	Significant padj (t-test) and delay and variability	69.7173	1.29873e-13	1.72096e-11	0.0390504	0	S	S	G2M
PBK	Significant padj (t-test) and delay and variability	20.9256	6.08997e-09	4.7408e-08	0.139456	10	S	G2M	G2M
KIF4A	Significant padj (t-test) and delay and variability	40.6567	1.64073e-11	4.6589e-10	0.123459	34	G2M	G2M	G2M
CDC6	Significant padj (t-test) and delay and variability	68.9256	1.43908e-13	1.86321e-11	0.0492259	-1	S	S	G1
FAM111B	Significant padj (t-test) and delay and variability	37.3804	3.48073e-11	8.33558e-10	0.0918334	30	S	S	G1
SEC62	Significant padj (t-test) and delay	68.7701	1.46857e-13	1.86321e-11	3.55211e-05	18	G2M	G2M	G2M
MCUB	Significant padj (t-test) and delay and variability	68.5331	1.51484e-13	1.88187e-11	0.0191794	225	S	G2M	G2M
AP2B1	Significant padj (t-test) and delay and variability	6.03919	0.000193017	0.000320602	0.0060709	-9	S	G2M	G2M
DNA2	Significant padj (t-test) and delay and variability	58.0457	6.73288e-13	5.35309e-11	0.0488116	20	S	S	G1
MYO1C	Significant padj (t-test)	66.9921	1.85823e-13	2.26135e-11	0.00126442	-174	S	G2M	G1
C21orf58	Significant padj (t-test) and delay and variability	66.8102	1.90418e-13	2.26455e-11	0.0847282	-44	S	S	G2M
CTNNAL1	Significant padj (t-test) and delay and variability	66.5535	1.97117e-13	2.26455e-11	0.0209075	96	S	G2M	G2M
CSE1L	Significant padj (t-test) and delay and variability	66.54	1.97479e-13	2.26455e-11	0.0128133	74	S	G2M	G2M
DHFR	Significant padj (t-test) and delay and variability	66.2023	2.06713e-13	2.32572e-11	0.0249495	8	S	S	G1
TCOF1	Significant padj (t-test) and delay and variability	55.7622	9.65325e-13	6.77204e-11	0.022838	-18	S	G2M	G2M
SLBP	Significant padj (t-test) and delay and variability	65.5291	2.26592e-13	2.50216e-11	0.0165536	-17	S	S	G1
CDKN3	Significant padj (t-test) and delay and variability	49.2493	2.94235e-12	1.23558e-10	0.0931357	-1	G2M	G2M	G2M
NAA38	Significant padj (t-test) and delay and variability	64.8435	2.49042e-13	2.70007e-11	0.00391876	-14	S	G2M	G2M
CALM1	Significant padj (t-test) and delay	63.7238	2.91221e-13	3.10098e-11	0.00239385	30	S	S	G1
PHF19	Significant padj (t-test) and delay and variability	50.8295	2.21642e-12	1.11676e-10	0.0738203	-3	S	G2M	G2M
PSAP	Significant padj (t-test) and delay and variability	63.4107	3.04396e-13	3.18441e-11	0.00644238	6	G1	G1	G2M
EZH2	Significant padj (t-test) and delay and variability	42.4159	1.12265e-11	3.5455e-10	0.0411386	79	S	S	G1
EDIL3	Rank-able	2.94899	0.0162476	0.0186999	0.000537158	64	G1	S	G2M
POLE3	Significant padj (t-test) and delay and variability	62.9318	3.25841e-13	3.34998e-11	0.00985578	-100	S	S	G1
ECT2	Significant padj (t-test) and delay and variability	13.4616	2.87643e-07	1.13666e-06	0.0562526	18	S	G2M	G2M
PDLIM1	Significant padj (t-test) and delay and variability	62.6404	3.39713e-13	3.4334e-11	0.00353038	8	G1	G1	G2M
LTN1	Significant padj (t-test) and delay	3.55711	0.00614699	0.0075107	0.000318862	-55	S	S	G1
SAE1	Significant padj (t-test) and delay and variability	62.0989	3.67259e-13	3.64994e-11	0.0105359	5	S	G2M	G2M
CCM2	Significant padj (t-test) and delay and variability	61.9629	3.74562e-13	3.65527e-11	0.00521935	139	S	S	G2M
TMEM54	Significant padj (t-test) and delay and variability	61.8626	3.80055e-13	3.65527e-11	0.00437317	21	S	G2M	G2M
CCDC88A	Significant padj (t-test) and delay and variability	61.6938	3.89492e-13	3.68657e-11	0.00353868	41	G2M	G2M	G2M
MND1	Significant padj (t-test) and delay and variability	26.8407	6.69379e-10	8.14593e-09	0.079088	82	S	S	G2M
KNL1	Significant padj (t-test) and delay and variability	12.34	6.0668e-07	2.15146e-06	0.10733	18	S	G2M	G2M
MYBL2	Significant padj (t-test) and delay and variability	61.3691	4.08399e-13	3.80513e-11	0.113208	125	S	S	G1
INHBA	Significant padj (t-test) and delay	3.68323	0.00505015	0.00626145	0.000372855	-15	G1	S	G1
CDH2	Significant padj (t-test) and delay and variability	61.1974	4.18803e-13	3.84204e-11	0.00420723	113	S	S	G2M
NEURL1B	Significant padj (t-test) and delay and variability	56.7081	8.30036e-13	6.03598e-11	0.122591	21	G2M	G2M	G2M
CCDC18	Significant padj (t-test) and delay and variability	11.4146	1.17757e-06	3.757e-06	0.0304138	29	S	G2M	G2M
CDCA4	Significant padj (t-test) and delay and variability	59.4409	5.43982e-13	4.83776e-11	0.0313846	-52	S	S	G1
CEP55	Significant padj (t-test) and delay and variability	21.179	5.4754e-09	4.34751e-08	0.131693	42	S	G2M	G2M
RAB30-DT	Significant padj (t-test) and delay	7.52187	3.60905e-05	7.22901e-05	0.000129481	14	G2M	G2M	G2M
CNTRL	Significant padj (t-test) and delay and variability	59.3184	5.54154e-13	4.83776e-11	0.0217152	21	G2M	G2M	G2M
CAD	Significant padj (t-test) and delay and variability	59.2786	5.57497e-13	4.83776e-11	0.0078039	165	S	S	G1
HNRNPAB	Significant padj (t-test) and delay and variability	59.2515	5.59795e-13	4.83776e-11	0.00838066	-31	S	S	G1
UQCRB	Significant padj (t-test) and delay	59.119	5.71157e-13	4.86544e-11	0.00123105	400	G1	G1	G2M
NUP210	Significant padj (t-test) and delay and variability	58.8867	5.91713e-13	4.96955e-11	0.0302865	87	S	S	G1
AURKB	Significant padj (t-test) and delay and variability	9.64446	4.83251e-06	1.25835e-05	0.132257	60	S	G2M	G2M
UQCRQ	Significant padj (t-test) and delay	58.6178	6.16537e-13	5.09413e-11	0.00178058	16	S	S	G2M
RFWD3	Significant padj (t-test) and delay and variability	58.5431	6.23631e-13	5.09413e-11	0.0170205	-22	S	S	G1
HUWE1	Significant padj (t-test) and delay	9.45883	5.67451e-06	1.45348e-05	0.000518856	-4	G2M	G2M	G2M
BCL2L12	Significant padj (t-test) and delay and variability	58.415	6.36024e-13	5.12515e-11	0.0248633	10	S	G2M	G2M
ACYP1	Significant padj (t-test) and delay and variability	30.289	2.28016e-10	3.58749e-09	0.00898729	41	S	S	G1
UNG	Significant padj (t-test) and delay and variability	57.8116	6.98166e-13	5.47784e-11	0.0113967	143	S	S	G1
MRPS15	Significant padj (t-test) and delay	57.6156	7.19783e-13	5.57411e-11	0.00215057	335	S	S	G2M
DLEU2	Significant padj (t-test) and delay and variability	19.0824	1.37337e-08	9.22231e-08	0.014892	74	S	G2M	G2M
KIF14	Significant padj (t-test) and delay and variability	57.4244	7.41586e-13	5.60757e-11	0.186965	21	G2M	G2M	G2M
FUS	Significant padj (t-test) and delay and variability	57.413	7.42911e-13	5.60757e-11	0.0107484	167	S	G2M	G2M
TOP2A	Significant padj (t-test) and delay and variability	24.4305	1.54487e-09	1.61332e-08	0.16841	16	S	G2M	G2M
TACC3	Significant padj (t-test) and delay and variability	56.9401	8.00168e-13	5.89913e-11	0.111059	22	S	G2M	G2M
SUPT16H	Significant padj (t-test) and delay and variability	56.931	8.01324e-13	5.89913e-11	0.00502948	124	S	S	G1
RAD54L	Significant padj (t-test) and delay and variability	25.5122	1.05134e-09	1.1762e-08	0.0837318	33	S	S	G1
CENPJ	Significant padj (t-test) and delay and variability	56.5044	8.57297e-13	6.15911e-11	0.0242944	-61	S	S	G1
HSP90B1	Significant padj (t-test) and delay	55.8733	9.48245e-13	6.73141e-11	0.00104705	0	G2M	G2M	G2M
PAK4	Significant padj (t-test) and delay and variability	55.6788	9.78392e-13	6.7839e-11	0.00784853	39	S	G2M	G2M
HNRNPA3	Significant padj (t-test) and delay and variability	55.5766	9.94665e-13	6.81745e-11	0.00573011	279	S	G2M	G2M
DEK	Significant padj (t-test) and delay and variability	55.4771	1.01078e-12	6.84894e-11	0.0199087	149	S	G2M	G2M
CNN2	Significant padj (t-test) and delay	55.4076	1.02223e-12	6.84894e-11	0.000264249	213	S	S	G2M
RRM1	Significant padj (t-test) and delay and variability	55.2792	1.04373e-12	6.86818e-11	0.0367553	115	S	S	G2M
RFLNB	Significant padj (t-test) and delay and variability	55.2533	1.04814e-12	6.86818e-11	0.00488234	159	S	S	G2M
BAX	Significant padj (t-test)	55.0764	1.07874e-12	6.99188e-11	0.00320086	-158	S	S	G1
DSN1	Significant padj (t-test) and delay and variability	14.0132	2.03421e-07	8.46473e-07	0.023907	79	S	S	G1
POLE	Significant padj (t-test) and delay and variability	54.9245	1.10581e-12	7.09029e-11	0.023099	7	S	S	G1
CDK5RAP2	Significant padj (t-test) and delay and variability	54.8539	1.11866e-12	7.09636e-11	0.0148596	58	S	G2M	G2M
PAICS	Significant padj (t-test) and delay and variability	54.7106	1.14524e-12	7.16986e-11	0.00845872	15	S	S	G1
SNX14	Significant padj (t-test) and delay	54.6626	1.1543e-12	7.16986e-11	0.00112649	-75	G2M	G2M	G2M
NCL	Significant padj (t-test) and delay and variability	54.4035	1.20458e-12	7.40506e-11	0.00406286	190	S	G2M	G2M
MELK	Significant padj (t-test) and delay and variability	16.3525	5.31836e-08	2.74575e-07	0.0895453	143	S	G2M	G2M
NDC1	Significant padj (t-test) and delay and variability	14.7504	1.30495e-07	5.81136e-07	0.0236293	84	S	G2M	G2M
MRPS16	Significant padj (t-test) and delay	54.0986	1.2669e-12	7.67057e-11	0.00325203	123	S	G2M	G2M
XPO1	Significant padj (t-test) and delay and variability	54.0673	1.2735e-12	7.67057e-11	0.00738619	115	S	G2M	G2M
MCM4	Significant padj (t-test) and delay and variability	53.9462	1.29938e-12	7.73499e-11	0.0207906	-16	S	S	G1
EEF2	Significant padj (t-test) and delay	53.8967	1.31014e-12	7.73499e-11	0.000847824	10	G1	G1	G2M
NDUFS8	Significant padj (t-test) and delay	53.8333	1.32405e-12	7.74048e-11	0.00148772	4	S	S	G1
FANCA	Significant padj (t-test) and delay and variability	17.9394	2.36366e-08	1.41511e-07	0.0494342	82	S	S	G1
MAP4	Significant padj (t-test) and delay	53.5179	1.39574e-12	8.0804e-11	0.000659821	104	S	G2M	G2M
METRN	Rank-able	2.99024	0.0151951	0.0175427	0.000404507	0	G1	G1	G2M
UBAC1	Significant padj (t-test) and delay and variability	52.9293	1.54136e-12	8.71691e-11	0.00347847	200	S	S	G1
CHCHD10	Significant padj (t-test) and delay	52.8833	1.55344e-12	8.71691e-11	0.000945884	167	S	S	G1
TMEM106C	Significant padj (t-test) and delay and variability	29.4712	2.91059e-10	4.30473e-09	0.0323057	-117	S	S	G2M
ARPC5L	Significant padj (t-test)	52.8428	1.56416e-12	8.71691e-11	0.00478874	-132	S	S	G1
SRRM1	Significant padj (t-test) and delay and variability	52.6607	1.61338e-12	8.90794e-11	0.00454258	-25	S	S	G1
BRIP1	Significant padj (t-test) and delay and variability	23.1631	2.47819e-09	2.31985e-08	0.0416055	26	S	S	G1
KIF2C	Significant padj (t-test) and delay and variability	13.5213	2.76879e-07	1.10289e-06	0.168856	0	G2M	G2M	G2M
UACA	Significant padj (t-test) and delay and variability	52.4136	1.68293e-12	9.13391e-11	0.00460979	115	S	G2M	G2M
TUBA1B	Significant padj (t-test) and delay and variability	52.4066	1.68494e-12	9.13391e-11	0.0419864	236	S	G2M	G2M
DNTTIP1	Significant padj (t-test) and delay	52.3153	1.7115e-12	9.1943e-11	0.00271161	0	S	G2M	G2M
BRCA2	Significant padj (t-test) and delay and variability	52.0354	1.7959e-12	9.56158e-11	0.0473048	72	S	S	G1
CENPN	Significant padj (t-test) and delay and variability	21.3138	5.17685e-09	4.20566e-08	0.0451321	93	S	G2M	G2M
NDUFB2	Significant padj (t-test) and delay	51.8459	1.85568e-12	9.79238e-11	0.00107325	412	S	S	G1
MTHFD1	Significant padj (t-test) and delay and variability	51.7074	1.90074e-12	9.86432e-11	0.00979194	143	S	S	G1
USP1	Significant padj (t-test) and delay and variability	51.7024	1.90239e-12	9.86432e-11	0.031906	77	S	S	G1
CENPA	Significant padj (t-test) and delay and variability	11.1966	1.38635e-06	4.33044e-06	0.0983324	0	G2M	G2M	G2M
VRK1	Significant padj (t-test) and delay and variability	15.1125	1.05723e-07	4.87945e-07	0.0304296	189	S	G2M	G2M
NDUFAF2	Significant padj (t-test) and delay	50.8898	2.19298e-12	1.11676e-10	0.00338855	300	S	S	G1
LMNB1	Significant padj (t-test) and delay and variability	50.7758	2.23755e-12	1.11676e-10	0.0764962	76	S	G2M	G2M
WDHD1	Significant padj (t-test) and delay and variability	50.7286	2.25627e-12	1.11676e-10	0.0356778	15	S	S	G1
LHPP	Significant padj (t-test) and delay and variability	50.6696	2.27996e-12	1.11676e-10	0.00413883	373	G2M	G2M	G2M
MRPS5	Significant padj (t-test) and delay	50.6604	2.28369e-12	1.11676e-10	0.00308039	218	S	G2M	G2M
RIBC2	Significant padj (t-test) and delay and variability	50.6496	2.28806e-12	1.11676e-10	0.0601927	-22	S	S	G1
TRA2B	Significant padj (t-test) and delay and variability	50.6114	2.30357e-12	1.11676e-10	0.00794666	165	S	G2M	G1
WSB1	Significant padj (t-test) and delay	50.5073	2.34654e-12	1.12495e-10	0.00120297	0	G2M	G2M	G2M
XRCC3	Significant padj (t-test) and delay and variability	22.5084	3.19506e-09	2.85211e-08	0.0280466	75	S	S	G1
XRCC6	Significant padj (t-test) and delay	50.4338	2.37738e-12	1.12495e-10	0.00314942	-7	S	G2M	G2M
PSMD2	Significant padj (t-test) and delay and variability	50.4324	2.37798e-12	1.12495e-10	0.00452579	134	S	G2M	G2M
HAUS8	Significant padj (t-test) and delay and variability	17.9784	2.31906e-08	1.3926e-07	0.0342826	69	S	G2M	G2M
PFDN5	Significant padj (t-test) and delay	50.3447	2.4154e-12	1.12495e-10	0.00189212	0	G1	G1	G2M
PDAP1	Significant padj (t-test) and delay and variability	50.2951	2.43687e-12	1.12495e-10	0.00837066	116	S	S	G2M
MYO19	Significant padj (t-test) and delay and variability	50.289	2.43949e-12	1.12495e-10	0.0100894	53	S	S	G1
CHAF1A	Significant padj (t-test) and delay and variability	50.2201	2.46969e-12	1.12495e-10	0.0452901	36	S	S	G1
NUP188	Significant padj (t-test) and delay and variability	50.2163	2.47138e-12	1.12495e-10	0.0135782	0	S	G2M	G2M
ASXL1	Significant padj (t-test) and delay	49.912	2.60986e-12	1.17347e-10	0.0018525	43	G2M	G2M	G2M
ATAD3A	Significant padj (t-test) and delay and variability	49.8451	2.64148e-12	1.17347e-10	0.0128835	175	S	S	G1
HP1BP3	Significant padj (t-test) and delay and variability	49.8395	2.64415e-12	1.17347e-10	0.00434006	17	G2M	G2M	G2M
NOP56	Significant padj (t-test) and delay and variability	49.811	2.65772e-12	1.17347e-10	0.00648407	126	S	S	G1
NDUFS6	Significant padj (t-test)	49.7722	2.67636e-12	1.17347e-10	0.00119777	-196	S	S	G1
BRD7	Significant padj (t-test) and delay and variability	49.6947	2.71402e-12	1.18129e-10	0.0044234	82	S	S	G2M
AAK1	Significant padj (t-test) and delay	7.68491	3.04694e-05	6.25338e-05	7.67267e-05	-79	S	G2M	G2M
AP2S1	Significant padj (t-test) and delay and variability	49.5158	2.80326e-12	1.21129e-10	0.00446745	172	S	S	G2M
KIF13A	Significant padj (t-test) and delay and variability	12.6613	4.86952e-07	1.7825e-06	0.00417406	-29	G1	G1	G2M
PKM	Significant padj (t-test) and delay	49.4711	2.82607e-12	1.21237e-10	0.000593536	-122	S	S	G1
FANCC	Significant padj (t-test) and delay and variability	49.4081	2.85855e-12	1.21754e-10	0.0162519	29	S	G2M	G2M
MMS22L	Significant padj (t-test) and delay and variability	18.8804	1.50818e-08	9.82258e-08	0.0346995	42	S	S	G1
LSM2	Significant padj (t-test) and delay and variability	49.3182	2.90564e-12	1.22882e-10	0.00380144	-103	S	S	G1
KIF20B	Significant padj (t-test) and delay and variability	49.1195	3.01278e-12	1.25631e-10	0.0645677	23	G2M	G2M	G2M
TARS	Significant padj (t-test) and delay and variability	16.7922	4.21756e-08	2.25554e-07	0.00443232	20	S	G2M	G2M
DSCC1	Significant padj (t-test) and delay and variability	48.2328	3.54755e-12	1.46131e-10	0.0597964	85	S	S	G1
IQGAP3	Significant padj (t-test) and delay and variability	48.2239	3.5534e-12	1.46131e-10	0.111597	9	S	G2M	G2M
LYAR	Significant padj (t-test) and delay and variability	48.0421	3.67589e-12	1.50132e-10	0.0151758	397	S	G2M	G2M
KIF22	Significant padj (t-test) and delay and variability	47.9673	3.72756e-12	1.51207e-10	0.0323162	68	S	G2M	G2M
NCOA3	Significant padj (t-test) and delay	17.9621	2.3376e-08	1.40092e-07	0.0019855	1	G2M	G2M	G2M
MAP4K4	Significant padj (t-test) and delay	11.9632	7.90401e-07	2.66582e-06	0.00137613	0	S	G2M	G2M
CCT5	Significant padj (t-test) and delay and variability	47.6255	3.97449e-12	1.60134e-10	0.00644425	-5	S	G2M	G2M
ARHGAP11A	Significant padj (t-test) and delay and variability	9.11524	7.69316e-06	1.88783e-05	0.120042	-1	S	G2M	G2M
CTPS1	Significant padj (t-test) and delay and variability	47.5576	4.02568e-12	1.60223e-10	0.0080337	68	S	S	G1
RBL1	Significant padj (t-test) and delay and variability	47.5321	4.04503e-12	1.60223e-10	0.0339523	77	S	S	G1
HSPD1	Significant padj (t-test) and delay and variability	47.5161	4.05731e-12	1.60223e-10	0.00553629	-38	S	G2M	G2M
SRSF2	Significant padj (t-test) and delay	47.1454	4.35252e-12	1.70182e-10	0.00241817	-41	S	S	G1
GBP3	Significant padj (t-test) and delay and variability	47.1284	4.36657e-12	1.70182e-10	0.00746458	-2	G1	G1	G2M
IGBP1	Significant padj (t-test) and delay and variability	47.063	4.4213e-12	1.71196e-10	0.00842821	370	G1	G1	G2M
ENO1	Significant padj (t-test) and delay	46.8109	4.63941e-12	1.78483e-10	0.00296382	35	S	G2M	G2M
SKP2	Significant padj (t-test) and delay and variability	46.5984	4.83262e-12	1.84724e-10	0.0199018	12	S	S	G1
NEDD9	Significant padj (t-test) and delay and variability	24.8093	1.34755e-09	1.45834e-08	0.0220353	-7	G1	G1	G2M
ANLN	Significant padj (t-test) and delay and variability	8.3754	1.53169e-05	3.43105e-05	0.133407	62	S	G2M	G2M
SERBP1	Significant padj (t-test) and delay and variability	45.9337	5.49698e-12	2.0878e-10	0.00365124	157	S	G2M	G2M
EIF3B	Significant padj (t-test) and delay and variability	45.8495	5.58818e-12	2.09705e-10	0.00506369	25	S	S	G2M
AC004086.1	Significant padj (t-test)	45.8463	5.59166e-12	2.09705e-10	0.000298226	-490	G1	G2M	G2M
ATP5F1B	Significant padj (t-test) and delay	45.6979	5.75661e-12	2.14542e-10	0.00112367	-16	S	G2M	G2M
PMEPA1	Significant padj (t-test) and delay	45.5826	5.88845e-12	2.1708e-10	0.00318868	13	G1	G1	G2M
KRT19	Significant padj (t-test) and delay	45.5747	5.89754e-12	2.1708e-10	0.00293161	98	G1	G1	G2M
RPS27	Significant padj (t-test) and delay	45.4489	6.04558e-12	2.21164e-10	0.000308918	21	G1	G1	G2M
CTDSPL2	Significant padj (t-test) and delay and variability	45.2826	6.24751e-12	2.2698e-10	0.0132283	57	S	S	G1
PARP1	Significant padj (t-test) and delay and variability	45.2559	6.28068e-12	2.2698e-10	0.00993341	104	S	S	G1
CEP350	Significant padj (t-test) and delay	45.1928	6.35963e-12	2.27191e-10	0.000531043	29	G2M	G2M	G2M
PTGES3	Significant padj (t-test) and delay and variability	45.1877	6.36612e-12	2.27191e-10	0.00617585	355	S	G2M	G2M
GARS	Significant padj (t-test) and delay and variability	45.1475	6.41712e-12	2.27191e-10	0.00860056	67	S	G2M	G2M
KRT15	Significant padj (t-test) and delay and variability	45.1304	6.43892e-12	2.27191e-10	0.00454704	76	G1	G2M	G2M
CIP2A	Significant padj (t-test) and delay and variability	36.6501	4.15273e-11	9.63529e-10	0.0701709	26	S	G2M	G2M
MSH6	Significant padj (t-test) and delay and variability	44.7251	6.98123e-12	2.43932e-10	0.0122213	42	S	S	G1
MFHAS1	Significant padj (t-test) and delay	44.7151	6.99521e-12	2.43932e-10	0.00166784	-57	S	G2M	G2M
UQCC2	Significant padj (t-test) and delay and variability	44.6841	7.03891e-12	2.44029e-10	0.00714499	-20	S	S	G2M
DUT	Significant padj (t-test) and delay and variability	44.6262	7.12109e-12	2.45451e-10	0.0226561	90	S	S	G1
PPP1CA	Significant padj (t-test) and delay	44.5861	7.1787e-12	2.46015e-10	0.00256229	387	S	G2M	G2M
RPS9	Significant padj (t-test) and delay	44.5262	7.26582e-12	2.47578e-10	0.00185798	0	G1	G1	G2M
ZFAND5	Significant padj (t-test) and delay	44.4525	7.37443e-12	2.49851e-10	0.00127448	-5	G2M	G1	G2M
NCAPD3	Significant padj (t-test) and delay and variability	25.9975	8.89153e-10	1.02752e-08	0.0485757	119	S	S	G2M
SPATA5	Significant padj (t-test) and delay and variability	27.3161	5.72535e-10	7.38967e-09	0.0192163	-11	S	S	G2M
KIF24	Significant padj (t-test) and delay and variability	6.08334	0.000182909	0.000305428	0.0470988	195	S	G2M	G2M
RPL39L	Significant padj (t-test) and delay and variability	44.0769	7.95714e-12	2.6807e-10	0.0176921	190	S	G2M	G2M
EIF5B	Significant padj (t-test) and delay	43.9288	8.20095e-12	2.74732e-10	0.00188891	536	S	S	G1
GANAB	Significant padj (t-test) and delay	43.7323	8.5371e-12	2.84395e-10	0.00331968	0	S	G2M	G2M
DSP	Significant padj (t-test) and delay	43.64	8.70026e-12	2.87332e-10	0.000303327	23	S	G2M	G2M
IL20RB	Significant padj (t-test) and delay and variability	43.628	8.72163e-12	2.87332e-10	0.00365041	87	S	G2M	G2M
DNMT1	Significant padj (t-test) and delay and variability	43.5892	8.79161e-12	2.88046e-10	0.0294168	25	S	S	G1
NFIB	Significant padj (t-test) and delay and variability	17.1131	3.57374e-08	1.97058e-07	0.00386286	208	S	G2M	G2M
EMC3-AS1	Significant padj (t-test) and delay and variability	35.3785	5.69493e-11	1.25774e-09	0.0225855	37	S	S	G1
FNBP4	Significant padj (t-test) and delay	14.6586	1.37759e-07	6.1075e-07	0.00116884	6	G2M	G2M	G2M
OGA	Significant padj (t-test) and delay	13.1642	3.4861e-07	1.34287e-06	0.000515788	-15	G2M	G2M	G2M
COMMD6	Significant padj (t-test)	43.1744	9.57807e-12	3.12098e-10	0.00115087	-150	G1	G1	G2M
SIX4	Rank-able	2.62727	0.0274815	0.0305219	0.000214185	-282	S	G2M	S
RTKN2	Significant padj (t-test) and delay and variability	42.7685	1.04239e-11	3.37813e-10	0.0195738	13	S	G2M	G2M
UBE2T	Significant padj (t-test) and delay and variability	16.4784	4.9739e-08	2.5978e-07	0.0595423	142	S	G2M	G2M
CHID1	Significant padj (t-test)	7.38753	4.15802e-05	8.21547e-05	0.00032945	-371	S	S	G1
APOLD1	Significant padj (t-test) and delay and variability	24.3555	1.58761e-09	1.64356e-08	0.0796793	-12	S	G2M	G2M
RANBP1	Significant padj (t-test) and delay and variability	42.5023	1.10238e-11	3.5455e-10	0.0183764	144	S	S	G2M
TRMT1L	Rank-able	1.41799	0.189876	0.193676	0.000300314	-219	G2M	G2M	G1
SKA2	Significant padj (t-test) and delay and variability	42.4776	1.10813e-11	3.5455e-10	0.0206662	42	S	G2M	G2M
OXSR1	Significant padj (t-test) and delay	42.4526	1.11398e-11	3.5455e-10	0.000644274	-18	S	S	G2M
RBMX	Significant padj (t-test) and delay and variability	42.4112	1.12376e-11	3.5455e-10	0.00611288	220	S	G2M	G2M
SLC7A5	Significant padj (t-test) and delay and variability	42.3623	1.13545e-11	3.56337e-10	0.00508312	39	S	G2M	G2M
TSPAN13	Significant padj (t-test) and delay and variability	42.3377	1.14138e-11	3.56337e-10	0.0061203	0	S	G2M	G2M
POU2F1	Significant padj (t-test) and delay	5.58087	0.000342569	0.000536152	0.0029873	-16	S	G2M	G2M
C1orf112	Significant padj (t-test) and delay and variability	42.2766	1.15623e-11	3.59094e-10	0.0404788	-16	S	S	G2M
INCENP	Significant padj (t-test) and delay and variability	42.1399	1.19028e-11	3.67754e-10	0.0758929	21	S	G2M	G2M
CCDC34	Significant padj (t-test) and delay and variability	41.9959	1.22735e-11	3.75318e-10	0.0297352	86	S	G2M	G2M
GSPT1	Significant padj (t-test) and delay	41.8681	1.26131e-11	3.83706e-10	0.00322396	114	S	G2M	G2M
FXR1	Significant padj (t-test) and delay	41.8447	1.26765e-11	3.83706e-10	0.000123281	0	G2M	G2M	G2M
PLIN3	Significant padj (t-test) and delay	11.8734	8.4272e-07	2.82153e-06	0.000478045	-10	G2M	G2M	G2M
TSC22D3	Rank-able	1.37575	0.202166	0.205754	5.19291e-06	29	G2M	S	G2M
ATP5MD	Significant padj (t-test) and delay	41.6062	1.33423e-11	4.0182e-10	0.000837205	1	S	S	G1
IPO7	Significant padj (t-test) and delay	18.3162	1.9693e-08	1.21605e-07	0.00120061	-76	S	S	G1
FANCI	Significant padj (t-test) and delay and variability	14.6457	1.38816e-07	6.1452e-07	0.0560116	136	S	G2M	G2M
TGFBR3L	Significant padj (t-test) and delay and variability	41.486	1.36927e-11	4.103e-10	0.00640052	11	S	S	G1
NUDC	Significant padj (t-test) and delay	41.4531	1.37903e-11	4.11157e-10	0.00335573	285	S	S	G1
RFC1	Significant padj (t-test) and delay and variability	41.3318	1.41573e-11	4.19999e-10	0.00936402	65	S	S	G1
SMC2	Significant padj (t-test) and delay and variability	19.7364	1.02063e-08	7.2109e-08	0.033355	81	S	G2M	G2M
AARS	Significant padj (t-test) and delay and variability	41.258	1.43855e-11	4.24656e-10	0.00783591	184	S	G2M	G2M
SPDL1	Significant padj (t-test) and delay and variability	41.2277	1.44805e-11	4.25356e-10	0.0321026	14	S	G2M	G2M
BAZ1B	Significant padj (t-test) and delay and variability	31.77	1.48918e-10	2.60468e-09	0.00717107	40	S	S	G2M
C1orf35	Significant padj (t-test) and delay and variability	41.1997	1.45688e-11	4.25852e-10	0.00806188	220	S	G2M	G2M
S100A2	Significant padj (t-test) and delay	41.0991	1.48914e-11	4.33157e-10	0.0004569	-50	G1	G1	G2M
MAPK1	Significant padj (t-test) and delay	40.9821	1.52765e-11	4.42204e-10	0.00215648	137	S	G2M	G2M
RPN1	Significant padj (t-test)	40.9155	1.55009e-11	4.4653e-10	0.00179079	-189	S	G2M	G1
POLE4	Significant padj (t-test) and delay and variability	40.8159	1.5843e-11	4.54191e-10	0.00371398	357	S	S	G2M
STIL	Significant padj (t-test) and delay and variability	18.4439	1.85263e-08	1.15919e-07	0.0673842	46	S	G2M	G2M
NMU	Significant padj (t-test) and delay and variability	40.6711	1.63554e-11	4.6589e-10	0.0112516	26	S	G2M	G2M
BSG	Significant padj (t-test) and delay	40.5404	1.68334e-11	4.75724e-10	0.00134273	-77	S	S	G2M
ATF7IP	Significant padj (t-test) and delay	40.389	1.74071e-11	4.89616e-10	0.00202335	7	G2M	G2M	G2M
NCAPG	Significant padj (t-test) and delay and variability	40.3285	1.76425e-11	4.92906e-10	0.145301	113	S	G2M	G2M
RPS28	Significant padj (t-test) and delay	40.2955	1.77721e-11	4.92906e-10	0.000386583	372	G1	G1	G2M
SNF8	Significant padj (t-test) and delay	31.1322	1.78469e-10	3.01475e-09	0.00198594	-81	S	S	G2M
ATP5MC1	Significant padj (t-test) and delay and variability	40.2495	1.79548e-11	4.92973e-10	0.00531595	65	S	S	G1
NEAT1	Significant padj (t-test) and delay and variability	40.2418	1.79859e-11	4.92973e-10	0.0192407	0	G1	G1	G2M
TGIF1	Significant padj (t-test) and delay	40.2326	1.80225e-11	4.92973e-10	0.00100873	0	G2M	G2M	G2M
HIVEP3	Rank-able	2.13695	0.0613243	0.0654631	0.000747699	0	G1	S	G2M
NCAPD2	Significant padj (t-test) and delay and variability	7.5818	3.39021e-05	6.84585e-05	0.0634463	27	S	G2M	G2M
SASS6	Significant padj (t-test) and delay and variability	27.1983	5.94986e-10	7.51293e-09	0.0222144	65	S	G2M	G2M
NASP	Significant padj (t-test) and delay and variability	39.8899	1.94574e-11	5.29792e-10	0.0143743	50	S	S	G1
TSEN54	Significant padj (t-test) and delay	39.8297	1.97224e-11	5.34566e-10	0.00325381	123	S	S	G1
RPS15	Significant padj (t-test) and delay	39.7747	1.99676e-11	5.38763e-10	0.000429827	286	G1	G1	G2M
ASB7	Significant padj (t-test)	3.99427	0.00313744	0.00404248	5.84826e-05	-251	S	G2M	S
MPPED2	Significant padj (t-test) and delay and variability	6.32893	0.000136229	0.000234507	0.00521468	-16	G2M	G1	G2M
DHTKD1	Significant padj (t-test) and delay and variability	36.9286	3.88073e-11	9.11055e-10	0.0186898	60	S	S	G1
SSBP4	Significant padj (t-test) and delay	39.5874	2.08295e-11	5.59488e-10	0.00337604	237	S	S	G1
MEIS1	Significant padj (t-test) and delay	10.8163	1.85526e-06	5.56206e-06	0.000942454	0	G2M	S	G2M
LSM4	Significant padj (t-test) and delay and variability	39.3817	2.18242e-11	5.81172e-10	0.00968952	117	S	S	G2M
ATP5PF	Significant padj (t-test) and delay	39.3802	2.18317e-11	5.81172e-10	0.000861062	50	S	S	G1
CNTROB	Significant padj (t-test) and delay and variability	39.1648	2.29307e-11	6.07715e-10	0.019432	94	S	G2M	G2M
E2F7	Significant padj (t-test) and delay and variability	6.6399	9.48293e-05	0.000170578	0.058938	16	S	S	G1
KPNA2	Significant padj (t-test) and delay and variability	38.9319	2.41883e-11	6.38208e-10	0.0570329	1	G2M	G2M	G2M
CEP78	Significant padj (t-test) and delay and variability	38.8999	2.43667e-11	6.39776e-10	0.0205908	65	S	G2M	G1
TIMP3	Significant padj (t-test) and delay and variability	38.8829	2.44623e-11	6.39776e-10	0.0116951	-3	G1	G1	G2M
NUCKS1	Significant padj (t-test) and delay and variability	38.8098	2.48777e-11	6.47798e-10	0.0131169	36	S	G2M	G2M
ACP1	Significant padj (t-test) and delay	38.7578	2.5178e-11	6.51908e-10	0.00177112	488	S	S	G2M
XRCC5	Significant padj (t-test) and delay	38.7448	2.52542e-11	6.51908e-10	0.00175575	203	S	G2M	G2M
UBE2Z	Significant padj (t-test) and delay	38.6222	2.59807e-11	6.64498e-10	5.24422e-05	0	S	G2M	G2M
CKAP4	Significant padj (t-test) and delay	38.6033	2.60949e-11	6.64498e-10	0.00270797	66	S	G2M	G2M
NOLC1	Significant padj (t-test) and delay and variability	38.588	2.61877e-11	6.64498e-10	0.0106126	12	S	S	G1
ATAD5	Significant padj (t-test) and delay and variability	32.8057	1.11823e-10	2.06345e-09	0.0488564	40	S	S	G1
MCM3	Significant padj (t-test) and delay and variability	38.3205	2.787e-11	7.0419e-10	0.0203786	49	S	S	G1
POLE2	Significant padj (t-test) and delay and variability	17.8985	2.41152e-08	1.43512e-07	0.0449567	68	S	S	G1
AP1G1	Significant padj (t-test) and delay	7.9464	2.33552e-05	4.94206e-05	0.000655997	-42	S	G2M	G2M
FRMD6	Significant padj (t-test) and delay	11.1305	1.45738e-06	4.52388e-06	0.00225975	-8	G1	G1	G2M
STUB1	Significant padj (t-test) and delay	38.1668	2.88906e-11	7.26898e-10	0.00215279	41	S	S	G2M
TMCO1	Significant padj (t-test) and delay	4.51253	0.0014624	0.00201113	0.00106638	-127	S	G2M	G2M
PTMA	Significant padj (t-test) and delay	38.1086	2.92878e-11	7.33795e-10	0.00190079	48	S	G2M	G2M
PA2G4	Significant padj (t-test) and delay and variability	33.2133	1.00143e-10	1.90783e-09	0.00760529	-95	S	S	G1
PPP1R21	Significant padj (t-test) and delay and variability	8.48171	1.38331e-05	3.133e-05	0.00549141	-65	S	G2M	G2M
NUSAP1	Significant padj (t-test) and delay and variability	37.9366	3.04975e-11	7.60907e-10	0.0986756	17	G2M	G2M	G2M
FGFR2	Significant padj (t-test) and delay	37.8957	3.07935e-11	7.63054e-10	0.000729388	-69	G2M	G2M	G2M
PELP1	Significant padj (t-test) and delay and variability	37.8798	3.09097e-11	7.63054e-10	0.00539876	155	S	S	G1
ZFAS1	Significant padj (t-test) and delay	37.8719	3.09675e-11	7.63054e-10	0.00107763	421	G1	G1	G2M
MACC1	Significant padj (t-test) and delay and variability	35.1281	6.06825e-11	1.32062e-09	0.0138566	62	S	G2M	G2M
MAP7D1	Significant padj (t-test)	37.8457	3.11594e-11	7.64623e-10	0.00288105	-166	S	G2M	G2M
FAM83D	Significant padj (t-test) and delay and variability	37.6751	3.24452e-11	7.90886e-10	0.146067	13	G2M	G2M	G2M
UBE2D3	Significant padj (t-test) and delay	37.6687	3.24949e-11	7.90886e-10	0.000458718	-27	S	G2M	G2M
SON	Significant padj (t-test) and delay	37.5645	3.33101e-11	8.07431e-10	0.00136213	-19	G2M	G2M	G2M
AFF1	Significant padj (t-test) and delay	9.61858	4.94116e-06	1.28384e-05	0.00122342	-36	S	G2M	G2M
ODC1	Significant padj (t-test) and delay and variability	37.4977	3.38449e-11	8.17073e-10	0.0166945	38	S	G2M	G2M
IDH2	Significant padj (t-test) and delay and variability	37.4336	3.43672e-11	8.26338e-10	0.0079661	268	S	S	G2M
PRRC2A	Significant padj (t-test) and delay and variability	37.2302	3.60836e-11	8.60666e-10	0.00435432	177	S	G2M	G2M
FYB1	Significant padj (t-test) and delay and variability	14.8584	1.22491e-07	5.51257e-07	0.00531547	-4	G1	G1	G2M
PPP6R3	Significant padj (t-test) and delay	37.0975	3.72554e-11	8.82618e-10	0.00144327	-15	S	G2M	G2M
SGO2	Significant padj (t-test) and delay and variability	37.0925	3.73e-11	8.82618e-10	0.0876563	0	G2M	G2M	G2M
YTHDC1	Significant padj (t-test) and delay	37.0736	3.74711e-11	8.83162e-10	0.000843729	0	S	G2M	G2M
NDUFA8	Significant padj (t-test) and delay	36.8871	3.91997e-11	9.16658e-10	0.000675799	124	S	S	G1
UCA1	Significant padj (t-test)	5.96461	0.0002115	0.000347336	0.000270285	-167	G1	S	G2M
RAD51C	Significant padj (t-test) and delay and variability	27.1811	5.98348e-10	7.52732e-09	0.0107459	152	S	G2M	G2M
TK1	Significant padj (t-test) and delay and variability	36.6754	4.12715e-11	9.61337e-10	0.0553298	99	S	S	G2M
SPIDR	Significant padj (t-test) and delay	15.9421	6.63929e-08	3.30396e-07	0.00071713	67	S	S	G1
HSPA9	Significant padj (t-test) and delay and variability	36.607	4.1966e-11	9.69935e-10	0.00415861	-22	S	S	G2M
CDK1	Significant padj (t-test) and delay and variability	18.8619	1.52127e-08	9.8709e-08	0.134581	10	S	G2M	G2M
DMC1	Significant padj (t-test) and delay and variability	13.023	3.82461e-07	1.4554e-06	0.0462391	27	S	S	G1
KDM2A	Significant padj (t-test) and delay	3.68991	0.00499805	0.00620386	0.000174762	0	S	G2M	G2M
AC027237.1	Significant padj (t-test) and delay and variability	12.5218	5.35393e-07	1.93254e-06	0.112699	78	S	G2M	G2M
STAC	Significant padj (t-test) and delay and variability	10.8327	1.83182e-06	5.50009e-06	0.0158143	-55	S	S	G1
KTN1-AS1	Significant padj (t-test)	36.1213	4.72923e-11	1.08463e-09	0.00139957	-461	S	G2M	G2M
CHCHD3	Significant padj (t-test) and delay and variability	36.1034	4.75025e-11	1.08528e-09	0.0089244	206	S	S	G1
ADAM15	Significant padj (t-test) and delay and variability	35.9783	4.89992e-11	1.11256e-09	0.0041778	179	S	S	G1
EIF2S2	Significant padj (t-test) and delay and variability	35.9725	4.907e-11	1.11256e-09	0.00662126	174	S	G2M	G2M
RPLP0	Significant padj (t-test) and delay	35.953	4.93089e-11	1.11375e-09	0.000106479	0	G1	S	G2M
PRKDC	Significant padj (t-test) and delay and variability	33.0898	1.03533e-10	1.93533e-09	0.00696547	119	S	S	G1
RPS21	Significant padj (t-test) and delay	35.8173	5.10054e-11	1.14772e-09	6.30734e-05	-17	S	S	G1
ATP1A1	Significant padj (t-test)	5.14119	0.000610319	0.000903957	0.00233445	-340	S	S	G1
SYK	Significant padj (t-test) and delay and variability	7.9268	2.38197e-05	5.02964e-05	0.00444693	-15	S	S	G1
TAF13	Rank-able	3.31683	0.00898559	0.0107355	0.00021303	-122	G1	G2M	G2M
NDUFB9	Significant padj (t-test) and delay	23.3151	2.33862e-09	2.22766e-08	0.00084401	-27	G1	S	G2M
KNTC1	Significant padj (t-test) and delay and variability	20.5537	7.13512e-09	5.45471e-08	0.0296896	97	S	G2M	G2M
SIK3	Significant padj (t-test) and delay and variability	35.5235	5.49045e-11	1.22918e-09	0.00454576	3	S	G2M	G2M
SRRT	Significant padj (t-test) and delay and variability	35.5138	5.5038e-11	1.22918e-09	0.00778931	42	S	S	G2M
MRPL21	Significant padj (t-test)	35.4877	5.54008e-11	1.23267e-09	0.00117149	-180	S	S	G1
DHCR24	Significant padj (t-test) and delay	35.4672	5.56885e-11	1.23446e-09	0.00300772	266	S	S	G1
DBF4B	Significant padj (t-test) and delay and variability	23.2035	2.44027e-09	2.29516e-08	0.0227122	8	S	G2M	G2M
FANCB	Significant padj (t-test) and delay and variability	25.0409	1.24077e-09	1.36006e-08	0.0377167	46	S	S	G1
MRPL58	Significant padj (t-test) and delay and variability	35.3354	5.75731e-11	1.26682e-09	0.00470598	406	S	S	G2M
HRAS	Significant padj (t-test) and delay and variability	35.31	5.79438e-11	1.26728e-09	0.00542849	100	S	G2M	G2M
GSTO2	Significant padj (t-test) and delay	35.3049	5.80188e-11	1.26728e-09	0.0017293	391	S	G2M	G2M
ZGRF1	Significant padj (t-test) and delay and variability	8.49223	1.3695e-05	3.10743e-05	0.0726418	84	S	S	G1
NSD3	Significant padj (t-test) and delay	35.0819	6.14016e-11	1.33141e-09	0.00226591	130	S	S	G1
ETF1	Significant padj (t-test) and delay	35.0092	6.25506e-11	1.35141e-09	0.00172851	0	S	S	G2M
FAF1	Significant padj (t-test) and delay and variability	34.9553	6.34185e-11	1.36522e-09	0.00851709	122	S	S	G1
NMRAL1	Significant padj (t-test) and delay and variability	34.8889	6.45054e-11	1.38362e-09	0.00356953	65	S	S	G1
USP39	Significant padj (t-test) and delay	10.7798	1.9089e-06	5.70279e-06	0.00145248	-54	S	G2M	G2M
PDXK	Significant padj (t-test) and delay	34.7796	6.6341e-11	1.41789e-09	0.00275097	-100	S	G2M	G2M
STC2	Significant padj (t-test) and delay and variability	34.5933	6.96031e-11	1.4823e-09	0.0167328	36	S	G2M	G1
MZT2B	Significant padj (t-test) and delay	34.5628	7.01552e-11	1.48313e-09	0.00225653	83	S	G2M	G2M
EMP1	Significant padj (t-test) and delay and variability	34.5504	7.038e-11	1.48313e-09	0.00368566	243	S	S	G1
MCMBP	Significant padj (t-test) and delay and variability	34.5499	7.03882e-11	1.48313e-09	0.0102517	155	S	S	G1
LNX2	Significant padj (t-test) and delay	34.492	7.14522e-11	1.50024e-09	0.000457324	52	S	G2M	G2M
RAB21	Significant padj (t-test) and delay	34.4768	7.17342e-11	1.50088e-09	0.00100646	20	S	G2M	G2M
PIH1D1	Significant padj (t-test) and delay and variability	19.9024	9.47964e-09	6.81356e-08	0.00509704	44	S	G2M	G2M
USO1	Significant padj (t-test)	34.3587	7.39676e-11	1.5422e-09	0.000351514	-350	G2M	G2M	G2M
YARS	Significant padj (t-test) and delay and variability	12.2713	6.36312e-07	2.24119e-06	0.014283	36	S	S	G2M
NFATC2IP	Significant padj (t-test) and delay	34.2854	7.53941e-11	1.56354e-09	0.00152049	43	S	S	G1
SH3GLB1	Significant padj (t-test)	34.2792	7.55156e-11	1.56354e-09	0.00023684	-371	G2M	G2M	G2M
NOM1	Significant padj (t-test) and delay and variability	34.2505	7.60831e-11	1.56984e-09	0.00555353	182	S	S	G1
COL27A1	Significant padj (t-test) and delay and variability	34.2317	7.64574e-11	1.57212e-09	0.0109787	-60	G1	G1	G2M
NSMCE4A	Significant padj (t-test) and delay and variability	34.1186	7.87522e-11	1.61374e-09	0.00949536	82	S	G2M	G2M
HSPA8	Significant padj (t-test) and delay and variability	33.9776	8.17217e-11	1.66886e-09	0.0115025	32	S	S	G2M
NUP155	Significant padj (t-test) and delay and variability	13.0197	3.83291e-07	1.45763e-06	0.0156565	108	S	G2M	G2M
DEPDC1	Significant padj (t-test) and delay and variability	33.9504	8.23093e-11	1.67272e-09	0.128482	7	G2M	G2M	G2M
SRSF4	Significant padj (t-test) and delay	33.9429	8.24719e-11	1.67272e-09	0.00282259	87	S	S	G1
PPP2R2D	Significant padj (t-test) and delay	4.42262	0.00166485	0.00225984	0.00187174	0	S	G2M	G2M
ESCO2	Significant padj (t-test) and delay and variability	33.8044	8.55409e-11	1.72325e-09	0.166395	115	S	G2M	G2M
HIKESHI	Significant padj (t-test) and delay	33.759	8.65744e-11	1.73819e-09	0.00257943	458	S	S	G2M
TCP1	Significant padj (t-test) and delay and variability	33.6658	8.87386e-11	1.76391e-09	0.00820307	-13	S	S	G2M
IPO9	Significant padj (t-test) and delay and variability	33.6635	8.87949e-11	1.76391e-09	0.00465449	54	S	S	G1
CTSB	Significant padj (t-test) and delay and variability	13.7764	2.35679e-07	9.59942e-07	0.00487487	-51	G1	G1	G2M
CMSS1	Significant padj (t-test) and delay and variability	33.6579	8.89247e-11	1.76391e-09	0.0112904	229	S	G2M	G2M
RNF214	Significant padj (t-test) and delay	33.653	8.90422e-11	1.76391e-09	0.00100511	-55	G2M	G2M	G2M
DSC2	Significant padj (t-test) and delay	33.6406	8.93344e-11	1.76391e-09	0.000133573	306	G2M	G2M	G2M
PXYLP1	Significant padj (t-test) and delay and variability	33.6206	8.98123e-11	1.76425e-09	0.0200089	465	S	G2M	G2M
DKC1	Significant padj (t-test) and delay and variability	33.6151	8.99431e-11	1.76425e-09	0.00666071	0	S	G2M	G2M
ETV4	Significant padj (t-test) and delay and variability	33.5848	9.067e-11	1.77267e-09	0.0109517	46	S	G2M	G2M
HNRNPLL	Significant padj (t-test) and delay	6.38593	0.000127363	0.000220904	0.00104943	0	S	G2M	G2M
ALKBH7	Significant padj (t-test) and delay	33.4466	9.4074e-11	1.83027e-09	0.00212323	23	G1	G1	G2M
CTSH	Significant padj (t-test) and delay and variability	33.4404	9.42299e-11	1.83027e-09	0.00350597	14	G1	G1	G2M
EEF1D	Significant padj (t-test) and delay	33.4213	9.47124e-11	1.83367e-09	0.00087597	-11	G1	G1	G2M
C17orf53	Significant padj (t-test) and delay and variability	13.5507	2.71757e-07	1.08612e-06	0.054472	184	S	G2M	G2M
SNHG1	Significant padj (t-test) and delay and variability	33.4073	9.50668e-11	1.83457e-09	0.0066265	-5	S	S	G2M
HOOK1	Significant padj (t-test) and delay and variability	33.353	9.64584e-11	1.85542e-09	0.0101124	166	S	S	G1
SNRPB	Significant padj (t-test) and delay and variability	33.253	9.90799e-11	1.89675e-09	0.0084411	-35	S	S	G2M
NIPBL	Significant padj (t-test) and delay	6.51176	0.000109937	0.000194585	0.00041994	-30	G2M	G2M	G2M
ITGB4	Significant padj (t-test) and delay	33.2469	9.92428e-11	1.89675e-09	0.000515039	17	G2M	G2M	G2M
CCHCR1	Significant padj (t-test) and delay and variability	33.1694	1.01333e-10	1.91801e-09	0.010005	54	S	G2M	G1
HNRNPA2B1	Significant padj (t-test) and delay and variability	33.1659	1.01431e-10	1.91801e-09	0.0101999	134	S	G2M	G2M
PMPCB	Significant padj (t-test)	33.1582	1.01642e-10	1.91801e-09	0.0009542	-288	G2M	G2M	G2M
RPL5	Significant padj (t-test)	33.1043	1.03129e-10	1.93533e-09	0.000491625	-978	G1	G2M	G2M
CBFB	Significant padj (t-test) and delay and variability	33.0964	1.0335e-10	1.93533e-09	0.00545028	-18	S	S	G2M
PHGDH	Significant padj (t-test) and delay and variability	33.0622	1.04307e-10	1.9437e-09	0.00524089	127	S	G2M	G2M
CUL3	Significant padj (t-test) and delay	30.9585	1.87605e-10	3.13358e-09	0.00263469	-87	S	G2M	G2M
MLEC	Significant padj (t-test) and delay	21.8487	4.15762e-09	3.52658e-08	0.00256947	-38	S	S	G1
PRIM2	Significant padj (t-test) and delay and variability	21.2721	5.26727e-09	4.2387e-08	0.0158595	77	S	G2M	G2M
IGFBP3	Significant padj (t-test) and delay	32.9197	1.08412e-10	2.01315e-09	0.00189239	14	G1	G1	G2M
RPA2	Significant padj (t-test) and delay and variability	21.5505	4.69522e-09	3.89397e-08	0.0118687	-48	S	S	G1
MRPL24	Significant padj (t-test) and delay	32.9096	1.08709e-10	2.01315e-09	0.00192758	-122	S	S	G2M
PTPRK	Significant padj (t-test) and delay	6.36916	0.000129905	0.000224594	0.00129431	0	G1	G1	G2M
IGF2BP3	Significant padj (t-test) and delay	7.25018	4.81533e-05	9.37747e-05	1.25267e-05	-69	G1	G2M	G2M
NRP1	Significant padj (t-test) and delay and variability	7.21347	5.0097e-05	9.69898e-05	0.00699298	16	S	G2M	G2M
FLRT2	Significant padj (t-test) and delay	6.3754	0.000128952	0.000223334	0.000251269	-47	G2M	S	G2M
MYBL1	Significant padj (t-test) and delay and variability	24.8207	1.34205e-09	1.45503e-08	0.0230806	58	S	G2M	G2M
DYNLL1	Significant padj (t-test) and delay	32.796	1.12118e-10	2.06345e-09	0.00179417	41	G2M	G2M	G2M
MESD	Significant padj (t-test) and delay	14.1896	1.82563e-07	7.74218e-07	0.00209054	135	S	S	G2M
EMG1	Significant padj (t-test) and delay and variability	32.7721	1.1285e-10	2.07053e-09	0.00378429	0	S	S	G1
KTN1	Significant padj (t-test) and delay	32.745	1.13688e-10	2.07951e-09	0.000500707	-86	S	G2M	G2M
TP53TG1	Significant padj (t-test) and delay	32.696	1.15219e-10	2.10108e-09	0.00125078	278	G1	G2M	G2M
MIRLET7BHG	Significant padj (t-test) and delay	5.22439	0.000545994	0.000818237	0.000856561	273	G1	G1	G2M
PLK2	Significant padj (t-test)	32.6418	1.16938e-10	2.12592e-09	0.00123964	-148	G1	G1	G2M
PRPF31	Significant padj (t-test) and delay	11.3879	1.20117e-06	3.81801e-06	0.00159034	-58	S	G2M	G2M
WWOX	Significant padj (t-test) and delay	5.54326	0.000359537	0.000560502	0.00122699	0	S	G2M	G2M
GPRC5A	Significant padj (t-test) and delay	32.0127	1.39133e-10	2.46186e-09	0.00320417	82	G1	G1	G2M
FBL	Significant padj (t-test) and delay	32.5067	1.21351e-10	2.19758e-09	0.00114669	61	S	S	G1
SNRPD1	Significant padj (t-test) and delay and variability	32.4988	1.21617e-10	2.19758e-09	0.0057028	-23	S	S	G2M
CKAP5	Significant padj (t-test) and delay and variability	13.3616	3.06706e-07	1.20401e-06	0.0281118	0	S	G2M	G2M
ALDH7A1	Rank-able	2.93531	0.0166128	0.0190835	9.00958e-05	43	G2M	G2M	G2M
DIAPH1	Significant padj (t-test) and delay	32.2712	1.29494e-10	2.33284e-09	0.00248006	141	S	G2M	G2M
HSPB11	Significant padj (t-test) and delay and variability	32.1977	1.32158e-10	2.37367e-09	0.00506863	38	S	S	G1
METAP2	Significant padj (t-test) and delay and variability	32.1425	1.34198e-10	2.40165e-09	0.00365892	98	S	G2M	G2M
TIMELESS	Significant padj (t-test) and delay and variability	32.1338	1.34522e-10	2.40165e-09	0.0367955	89	S	S	G1
ANXA7	Significant padj (t-test) and delay	32.0771	1.3666e-10	2.43255e-09	0.000844948	16	G2M	G2M	G2M
EIF1AX	Significant padj (t-test) and delay	32.0429	1.37969e-10	2.44854e-09	0.00292869	176	S	S	G1
EPHA4	Significant padj (t-test) and delay and variability	19.2916	1.24765e-08	8.50201e-08	0.016601	-13	G1	G1	G2M
SLC25A15	Significant padj (t-test) and delay and variability	19.1105	1.35572e-08	9.12433e-08	0.00457202	58	S	G2M	G1
VCP	Significant padj (t-test)	31.9601	1.41194e-10	2.49095e-09	0.000208076	-327	S	G2M	G2M
ZBTB20	Significant padj (t-test) and delay and variability	14.478	1.5338e-07	6.68081e-07	0.0611657	7	G1	G1	G2M
ADCY3	Significant padj (t-test) and delay and variability	31.7968	1.47799e-10	2.59977e-09	0.00477711	-103	S	S	G1
POC5	Significant padj (t-test) and delay and variability	31.7692	1.48951e-10	2.60468e-09	0.0060106	23	G2M	G2M	G2M
LINC02518	Significant padj (t-test) and delay and variability	17.986	2.3104e-08	1.3902e-07	0.018779	-2	G1	G1	G2M
CIRBP	Significant padj (t-test) and delay	3.80418	0.00419036	0.00526488	2.26355e-05	65	G2M	G2M	G2M
TAF1D	Rank-able	2.75481	0.0223005	0.0251376	0.000140284	262	G1	G2M	G2M
DNAJC2	Significant padj (t-test) and delay and variability	31.6786	1.52798e-10	2.66413e-09	0.00357214	2	S	G2M	G2M
LDHA	Significant padj (t-test) and delay and variability	31.6355	1.54666e-10	2.68733e-09	0.00388065	68	S	G2M	G2M
IRAK1	Significant padj (t-test) and delay	31.6058	1.55969e-10	2.68733e-09	0.00333993	125	S	G2M	G2M
CCDC14	Significant padj (t-test) and delay and variability	31.6048	1.56012e-10	2.68733e-09	0.0122761	104	S	G2M	G2M
MALSU1	Significant padj (t-test) and delay and variability	31.6019	1.56138e-10	2.68733e-09	0.00656663	283	S	S	G2M
MAL2	Significant padj (t-test) and delay and variability	31.5964	1.56381e-10	2.68733e-09	0.014138	195	S	S	G2M
TTC1	Significant padj (t-test) and delay	31.5152	1.60015e-10	2.74186e-09	0.00134879	-12	S	G2M	G2M
CALR	Significant padj (t-test) and delay	31.4498	1.63013e-10	2.78523e-09	0.00127575	-30	S	S	G2M
ACTR3C	Rank-able	3.10623	0.0125953	0.0146863	0.000109463	-346	G2M	G2M	G2M
UCHL5	Significant padj (t-test)	31.3992	1.65372e-10	2.81746e-09	0.0117149	-162	S	S	G1
LIN52	Significant padj (t-test) and delay and variability	6.00662	0.000200862	0.000332244	0.00917646	-53	S	S	G1
RTTN	Significant padj (t-test) and delay and variability	8.22953	1.76451e-05	3.88543e-05	0.0158452	-117	S	G2M	G1
CCNE2	Significant padj (t-test) and delay and variability	31.2198	1.7405e-10	2.95686e-09	0.0889078	21	S	S	G1
CENPI	Significant padj (t-test) and delay and variability	6.26075	0.000147727	0.000252479	0.0783147	66	S	G2M	G2M
NAT10	Significant padj (t-test)	31.1768	1.76201e-10	2.98491e-09	0.00557787	-139	S	S	G1
CNOT9	Significant padj (t-test) and delay and variability	11.4916	1.1124e-06	3.57589e-06	0.00492599	2	S	S	G1
ZNF367	Significant padj (t-test) and delay and variability	21.2297	5.36106e-09	4.28525e-08	0.0308896	-6	S	S	G1
WDR43	Significant padj (t-test) and delay and variability	31.0778	1.81275e-10	3.05351e-09	0.00369554	-42	S	G2M	G2M
WAC	Significant padj (t-test) and delay	31.0641	1.81989e-10	3.0569e-09	0.00114732	45	S	G2M	G2M
NDUFS3	Significant padj (t-test) and delay	16.8307	4.13391e-08	2.22277e-07	0.00145884	-115	S	S	G1
RPL10	Significant padj (t-test) and delay	31.0113	1.84776e-10	3.095e-09	0.0015373	0	G1	G1	G2M
LIG1	Significant padj (t-test) and delay and variability	28.9631	3.39861e-10	4.83673e-09	0.0210155	89	S	S	G1
TPX2	Significant padj (t-test) and delay and variability	28.1477	4.38347e-10	5.88707e-09	0.120387	28	G2M	G2M	G2M
TMED9	Significant padj (t-test) and delay	30.9232	1.89526e-10	3.15683e-09	0.00150264	0	S	G2M	G2M
QKI	Significant padj (t-test) and delay	30.9092	1.90294e-10	3.1608e-09	0.000608854	171	G2M	G2M	G2M
EPRS	Significant padj (t-test) and delay and variability	30.8895	1.91377e-10	3.16995e-09	0.00574892	34	S	G2M	G2M
NANS	Significant padj (t-test) and delay	30.8604	1.92997e-10	3.18793e-09	0.00153833	0	S	G2M	G1
ORC3	Significant padj (t-test) and delay and variability	30.8377	1.94267e-10	3.20004e-09	0.0130289	109	S	S	G1
TXNL1	Significant padj (t-test) and delay	30.7696	1.98138e-10	3.25481e-09	0.000173312	-24	G2M	G2M	G2M
CCNF	Significant padj (t-test) and delay and variability	17.8961	2.41438e-08	1.43539e-07	0.118924	1	S	G2M	G2M
ATP5MPL	Significant padj (t-test) and delay	30.7391	1.99898e-10	3.27471e-09	0.000407737	191	S	G2M	G2M
FAM200B	Significant padj (t-test) and delay	4.92778	0.000815828	0.00117877	0.00114663	-15	S	G2M	G2M
BID	Significant padj (t-test) and delay	30.697	2.02355e-10	3.30587e-09	0.00135121	0	S	S	G1
ANP32B	Significant padj (t-test) and delay and variability	30.6637	2.04326e-10	3.32895e-09	0.00964487	155	S	G2M	G2M
NSFL1C	Significant padj (t-test) and delay	30.62	2.06945e-10	3.35367e-09	0.00137139	15	S	G2M	G2M
JOSD1	Significant padj (t-test) and delay	30.6163	2.07167e-10	3.35367e-09	0.00201921	50	S	S	G1
MAP3K1	Significant padj (t-test) and delay	30.6103	2.07531e-10	3.35367e-09	0.000680589	-81	G2M	G1	G2M
ARL6IP1	Significant padj (t-test) and delay and variability	30.5961	2.08389e-10	3.35844e-09	0.0332681	6	G2M	G2M	G2M
EIF4G1	Significant padj (t-test) and delay	30.5526	2.11054e-10	3.39222e-09	0.00288718	0	S	S	G2M
SETD1B	Significant padj (t-test)	5.40839	0.000428284	0.000655844	0.000265655	-139	S	G2M	G2M
SGMS2	Significant padj (t-test)	30.5268	2.12649e-10	3.40866e-09	0.00183148	-206	S	S	G1
RTN3	Significant padj (t-test) and delay and variability	30.4747	2.15911e-10	3.45169e-09	0.00378248	183	S	G2M	G2M
CEP70	Significant padj (t-test) and delay and variability	13.399	2.9943e-07	1.17933e-06	0.00896331	8	G2M	G2M	G2M
ZFP36L1	Significant padj (t-test) and delay	30.4118	2.19933e-10	3.50625e-09	0.00303473	-1	G1	G1	G2M
WDR5	Significant padj (t-test) and delay and variability	30.403	2.20501e-10	3.50625e-09	0.00799504	206	S	S	G2M
PSG5	Significant padj (t-test) and delay and variability	30.3892	2.21392e-10	3.51106e-09	0.0175457	-3	G1	G1	G2M
WDR76	Significant padj (t-test) and delay and variability	30.331	2.25212e-10	3.55831e-09	0.0531253	36	S	S	G1
SMC1A	Significant padj (t-test) and delay and variability	30.3257	2.25564e-10	3.55831e-09	0.0165583	109	S	S	G2M
FIBP	Significant padj (t-test) and delay	30.2229	2.32502e-10	3.64844e-09	0.00188115	-114	S	S	G2M
DIAPH3	Significant padj (t-test) and delay and variability	27.0419	6.26337e-10	7.78093e-09	0.0524845	109	S	G2M	G2M
AC010618.1	Significant padj (t-test) and delay	30.1473	2.37753e-10	3.72105e-09	0.000705559	480	G1	G1	G2M
ACTG1	Significant padj (t-test) and delay	30.128	2.39119e-10	3.72736e-09	0.000252864	0	S	S	G2M
PTTG1	Significant padj (t-test) and delay and variability	30.1162	2.39956e-10	3.72736e-09	0.0579616	13	G2M	G2M	G2M
CAVIN1	Significant padj (t-test) and delay	30.1151	2.40031e-10	3.72736e-09	0.000389401	-18	S	S	G2M
UHRF1	Significant padj (t-test) and delay and variability	30.0156	2.47224e-10	3.82369e-09	0.0417869	29	S	S	G1
SERPINB7	Significant padj (t-test) and delay and variability	30.0116	2.47517e-10	3.82369e-09	0.00451165	81	S	S	G2M
ITFG2	Rank-able	2.26928	0.0494209	0.0532906	0.00307887	283	G1	S	G2M
FAM162A	Significant padj (t-test) and delay	29.9513	2.51994e-10	3.88279e-09	0.000722922	83	G1	S	G1
TES	Significant padj (t-test) and delay	29.9386	2.52947e-10	3.88576e-09	0.00339674	16	G1	G1	G2M
SRP9	Significant padj (t-test) and delay and variability	29.6262	2.77753e-10	4.13328e-09	0.00370809	-48	S	G2M	G2M
AP3B2	Significant padj (t-test) and delay and variability	29.931	2.53522e-10	3.88576e-09	0.0412253	-65	G1	G1	G2M
RACK1	Significant padj (t-test) and delay	29.9228	2.54142e-10	3.88576e-09	0.00199858	65	G1	G1	G2M
EPB41L2	Significant padj (t-test) and delay and variability	29.8981	2.56024e-10	3.89858e-09	0.0170044	-85	S	S	G1
RAD51AP1	Significant padj (t-test) and delay and variability	29.8946	2.56288e-10	3.89858e-09	0.105257	134	S	S	G2M
LRP8	Significant padj (t-test) and delay and variability	29.871	2.58102e-10	3.91286e-09	0.00943381	65	S	S	G1
KPNB1	Significant padj (t-test) and delay and variability	29.8653	2.58539e-10	3.91286e-09	0.00636663	0	S	S	G2M
AC006538.1	Significant padj (t-test)	3.57092	0.00601556	0.00736113	0.00756511	-268	S	S	G1
HIST1H2BJ	Significant padj (t-test) and delay and variability	7.16272	5.29274e-05	0.000101743	0.034136	23	G2M	G2M	G2M
SNX6	Significant padj (t-test)	29.7487	2.67723e-10	4.0416e-09	0.000392176	-330	S	G2M	G2M
IQGAP1	Significant padj (t-test) and delay	29.7327	2.69006e-10	4.05072e-09	0.00108428	79	S	G2M	G2M
CEP128	Significant padj (t-test) and delay and variability	17.1498	3.50732e-08	1.94913e-07	0.0304416	112	S	G2M	G2M
GTF3A	Significant padj (t-test) and delay	29.6696	2.74151e-10	4.11779e-09	0.00169907	-82	S	S	G1
ODF2	Significant padj (t-test) and delay and variability	26.1205	8.52611e-10	9.92992e-09	0.0163505	23	S	G2M	G2M
CDC42	Significant padj (t-test) and delay	29.6411	2.7651e-10	4.13328e-09	4.20697e-05	155	S	G2M	G2M
HUS1	Rank-able	2.67931	0.0252345	0.0281996	0.00321513	-35	S	G2M	G2M
ZC3H6	Significant padj (t-test) and delay	29.627	2.77686e-10	4.13328e-09	0.0021388	9	G2M	G2M	G2M
ARF1	Significant padj (t-test) and delay	29.6238	2.77955e-10	4.13328e-09	0.00264569	12	S	G2M	G2M
GPNMB	Significant padj (t-test) and delay and variability	29.5964	2.80254e-10	4.15711e-09	0.00948998	-6	G1	G1	G2M
NUDCD3	Significant padj (t-test) and delay	29.4644	2.9165e-10	4.30473e-09	0.00328896	133	S	S	G2M
STRN	Significant padj (t-test) and delay	4.34413	0.00186618	0.00250971	0.000172442	-43	S	G2M	G2M
FBXL17	Significant padj (t-test) and delay and variability	7.84082	2.59808e-05	5.43401e-05	0.00403517	6	G1	G1	G2M
ZNF322	Significant padj (t-test)	29.4181	2.95772e-10	4.35479e-09	0.000556084	-296	G2M	G2M	G2M
PIN1	Significant padj (t-test) and delay and variability	29.4074	2.96729e-10	4.35812e-09	0.00528159	0	S	G2M	G2M
LARP1	Significant padj (t-test) and delay	29.3936	2.97974e-10	4.36565e-09	0.00173854	116	S	G2M	G2M
PPP1R3B	Significant padj (t-test) and delay and variability	29.3757	2.99596e-10	4.37865e-09	0.0132931	8	G1	G1	G2M
MVP	Significant padj (t-test) and delay and variability	29.355	3.0149e-10	4.39556e-09	0.00681875	17	G1	G1	G2M
PWP1	Significant padj (t-test) and delay	29.3424	3.02642e-10	4.4016e-09	0.000504983	3	G2M	G2M	G2M
MTHFD1L	Significant padj (t-test) and delay and variability	20.9825	5.94564e-09	4.66498e-08	0.00484503	131	S	G2M	G2M
RABAC1	Significant padj (t-test) and delay and variability	29.2405	3.12177e-10	4.52922e-09	0.00397366	-56	G1	G1	G2M
EXOSC5	Significant padj (t-test) and delay	29.2074	3.15349e-10	4.56413e-09	0.00313301	-100	G1	S	G1
PLS1	Significant padj (t-test) and delay	8.55946	1.28479e-05	2.93646e-05	0.00175103	48	S	S	G2M
EIF2S1	Significant padj (t-test) and delay and variability	29.1264	3.23255e-10	4.66724e-09	0.00408707	222	S	S	G1
DESI1	Significant padj (t-test) and delay and variability	29.1167	3.24212e-10	4.66889e-09	0.00453823	44	S	S	G1
NUDT21	Significant padj (t-test) and delay and variability	29.1094	3.24935e-10	4.66889e-09	0.00558924	143	S	G2M	G2M
MKKS	Significant padj (t-test) and delay	15.0153	1.11814e-07	5.10528e-07	0.00193542	-16	S	G2M	G2M
PPP2R5E	Significant padj (t-test) and delay	5.18071	0.000578803	0.000862419	0.000419759	0	G2M	G2M	G2M
RPS6	Significant padj (t-test) and delay	29.0814	3.27739e-10	4.69785e-09	0.000419117	0	G1	G1	G2M
ZNF276	Rank-able	0.904631	0.389234	0.390939	0.000102557	0	G1	S	G2M
BTF3	Significant padj (t-test) and delay	29.0713	3.28749e-10	4.70103e-09	0.0012998	289	G1	G1	G2M
RPS6KA4	Significant padj (t-test) and delay and variability	29.0034	3.35682e-10	4.78869e-09	0.0057253	351	S	G2M	G2M
FDPS	Significant padj (t-test) and delay and variability	19.9388	9.32818e-09	6.74947e-08	0.00505677	258	S	G2M	G2M
TPRKB	Significant padj (t-test) and delay and variability	28.8641	3.5039e-10	4.9747e-09	0.00458841	-38	S	G2M	G2M
NDUFAF6	Significant padj (t-test) and delay	10.4735	2.43153e-06	7.02141e-06	0.00276283	43	S	S	G1
UBR5	Significant padj (t-test) and delay	7.25199	4.80596e-05	9.36227e-05	0.000850724	-18	G2M	G2M	G2M
PPP1R35	Significant padj (t-test) and delay	28.7454	3.63501e-10	5.14859e-09	0.00321469	2	S	S	G2M
DENR	Significant padj (t-test) and delay and variability	28.7308	3.65148e-10	5.14974e-09	0.00367788	17	S	S	G2M
CBR3	Significant padj (t-test) and delay and variability	28.7294	3.65309e-10	5.14974e-09	0.01548	0	S	G2M	G2M
GPR87	Significant padj (t-test) and delay	28.7217	3.66186e-10	5.14993e-09	0.000171807	0	G2M	G2M	G2M
USP37	Significant padj (t-test) and delay and variability	18.7001	1.64105e-08	1.05221e-07	0.00774863	49	S	S	G1
SCD	Significant padj (t-test) and delay	28.6774	3.71262e-10	5.20902e-09	0.00096698	5	G1	G1	G2M
SLC27A5	Significant padj (t-test)	7.59875	3.33099e-05	6.7354e-05	0.00266297	-150	S	G2M	G2M
THAP12	Significant padj (t-test) and delay	28.6383	3.75796e-10	5.24988e-09	0.00317383	50	S	S	G1
TMPO	Significant padj (t-test) and delay and variability	28.6371	3.75935e-10	5.24988e-09	0.0367845	17	S	G2M	G2M
MASTL	Significant padj (t-test) and delay and variability	28.6241	3.77464e-10	5.25893e-09	0.0323206	46	S	S	G1
NUCB2	Significant padj (t-test) and delay	28.6141	3.78644e-10	5.26306e-09	0.00251455	308	S	S	G1
PGD	Significant padj (t-test) and delay	28.593	3.81135e-10	5.28537e-09	0.000408817	284	S	G2M	G1
NRP2	Significant padj (t-test) and delay and variability	28.5766	3.83087e-10	5.30012e-09	0.00825692	-26	S	G2M	G2M
ANO1	Significant padj (t-test) and delay and variability	28.3989	4.04989e-10	5.54098e-09	0.00503978	134	S	S	G2M
LSM6	Significant padj (t-test) and delay	12.4556	5.60232e-07	2.00954e-06	0.0026147	-24	S	S	G1
NR6A1	Significant padj (t-test) and delay	10.3028	2.78989e-06	7.89565e-06	0.00218224	-3	G1	G1	G2M
PAXIP1	Significant padj (t-test) and delay and variability	28.452	3.98303e-10	5.49787e-09	0.00864126	-103	S	S	G1
KAT5	Significant padj (t-test) and delay	28.4349	4.00445e-10	5.50672e-09	0.000766385	404	G2M	G2M	G2M
KATNA1	Significant padj (t-test) and delay	28.4321	4.00791e-10	5.50672e-09	0.00325137	-14	G2M	G2M	G2M
POLDIP2	Significant padj (t-test) and delay	28.3977	4.05143e-10	5.54098e-09	0.00224366	19	S	G2M	G2M
RPL13A	Significant padj (t-test) and delay	28.3877	4.06411e-10	5.54561e-09	0.00161151	433	G1	G1	G2M
PRKX	Rank-able	1.44512	0.182325	0.186133	2.64471e-05	0	G1	S	G1
EXOSC8	Significant padj (t-test) and delay and variability	24.5636	1.4721e-09	1.55365e-08	0.0080802	254	S	G2M	G2M
YBX1	Significant padj (t-test) and delay	28.3411	4.12405e-10	5.61455e-09	0.00268565	106	S	S	G1
GPR39	Significant padj (t-test) and delay	28.3253	4.1446e-10	5.62967e-09	0.00257357	43	S	G2M	G2M
CSKMT	Significant padj (t-test) and delay	4.61746	0.00125889	0.00175432	0.00193313	2	G2M	G2M	G2M
MDC1	Significant padj (t-test) and delay and variability	28.287	4.19486e-10	5.68499e-09	0.00966743	-45	S	G2M	G2M
EHF	Significant padj (t-test) and delay	28.2314	4.26896e-10	5.7723e-09	0.000982604	-76	G2M	G2M	G2M
MYOF	Significant padj (t-test) and delay	6.18919	0.000160943	0.000272178	7.49327e-06	-73	S	S	G1
SFI1	Significant padj (t-test) and delay	8.12322	1.95863e-05	4.25055e-05	0.00262651	69	S	S	G1
HNRNPU	Significant padj (t-test)	28.2099	4.29813e-10	5.79859e-09	0.00179694	-196	S	G2M	G1
KIF18A	Significant padj (t-test) and delay and variability	28.1972	4.31538e-10	5.80871e-09	0.0925298	19	G2M	G2M	G2M
RFC3	Significant padj (t-test) and delay and variability	23.8448	1.91614e-09	1.90433e-08	0.0440125	56	S	S	G1
ABCE1	Significant padj (t-test) and delay	28.1397	4.39449e-10	5.88862e-09	0.00283219	152	S	S	G1
CAV2	Significant padj (t-test) and delay	28.1323	4.40483e-10	5.88924e-09	0.000601974	119	S	G2M	G2M
HSP90AA1	Significant padj (t-test) and delay	28.1175	4.42553e-10	5.90313e-09	0.0029383	527	S	G2M	G2M
TMEM62	Significant padj (t-test) and delay and variability	28.1043	4.44405e-10	5.90313e-09	0.00935928	60	S	G2M	G1
RNASEH2C	Significant padj (t-test) and delay and variability	28.1037	4.44492e-10	5.90313e-09	0.00357272	97	S	G2M	G2M
TUBA1C	Significant padj (t-test) and delay and variability	28.0693	4.49366e-10	5.9546e-09	0.0265995	-7	G2M	G2M	G2M
SLF1	Significant padj (t-test) and delay and variability	28.0177	4.56794e-10	6.0396e-09	0.00619649	-20	S	S	G1
MCU	Significant padj (t-test) and delay	14.4037	1.60371e-07	6.92965e-07	0.00187569	29	S	S	G1
GPT2	Significant padj (t-test) and delay and variability	27.925	4.70476e-10	6.20674e-09	0.00596007	17	S	S	G1
ACOT7	Significant padj (t-test) and delay and variability	26.2106	8.269e-10	9.74512e-09	0.00867702	143	S	S	G1
AHNAK2	Significant padj (t-test) and delay and variability	27.8029	4.89206e-10	6.43959e-09	0.00779216	-90	G1	G1	G2M
PCBD2	Significant padj (t-test)	4.84066	0.000920177	0.00131615	0.0116584	-211	S	G2M	G1
ZC3H13	Significant padj (t-test) and delay	27.6669	5.11041e-10	6.71219e-09	0.000169657	47	G2M	G2M	G2M
INPP4B	Significant padj (t-test) and delay	4.45603	0.00158632	0.0021621	0.00147077	-54	G1	G1	G2M
NUP153	Significant padj (t-test)	27.6006	5.22071e-10	6.842e-09	0.00516195	-142	S	S	G1
NT5DC2	Significant padj (t-test) and delay and variability	27.5913	5.23655e-10	6.84771e-09	0.009093	6	S	S	G1
CEP295	Significant padj (t-test) and delay and variability	27.5381	5.32732e-10	6.95117e-09	0.0145106	195	S	G2M	G2M
CDC45	Significant padj (t-test) and delay and variability	13.1767	3.45769e-07	1.33451e-06	0.0605088	47	S	S	G1
EYA3	Significant padj (t-test) and delay	27.5018	5.39013e-10	7.01776e-09	0.00142598	-48	S	G2M	G2M
GPHN	Significant padj (t-test) and delay	5.54997	0.000356441	0.000555922	0.00076018	74	S	S	G1
ECI1	Significant padj (t-test) and delay	27.419	5.5368e-10	7.19301e-09	0.00234065	309	S	G2M	G2M
NSD2	Significant padj (t-test) and delay and variability	27.3963	5.57783e-10	7.23056e-09	0.0293523	119	S	G2M	G2M
EXT1	Significant padj (t-test) and delay	4.87158	0.000881581	0.0012658	0.000293572	249	G1	G1	G2M
SUZ12	Significant padj (t-test) and delay and variability	27.3473	5.66745e-10	7.33081e-09	0.00459313	41	S	S	G1
SIRT3	Rank-able	2.73541	0.0230197	0.0259043	6.59521e-05	0	G1	S	G2M
IPO5	Significant padj (t-test) and delay and variability	23.6732	2.04295e-09	2.00693e-08	0.00384382	210	S	S	G1
SET	Significant padj (t-test) and delay	27.3002	5.75505e-10	7.41196e-09	0.00279068	110	S	G2M	G2M
ZBTB21	Significant padj (t-test) and delay and variability	27.2894	5.77532e-10	7.42204e-09	0.00383908	169	S	G2M	G1
MMAB	Significant padj (t-test) and delay	27.2806	5.79196e-10	7.42693e-09	0.00316433	189	S	S	G1
LAS1L	Significant padj (t-test) and delay and variability	27.2679	5.8161e-10	7.42693e-09	0.00357532	194	S	G2M	G2M
POLR2A	Significant padj (t-test) and delay	27.262	5.82727e-10	7.42693e-09	0.00287688	22	S	G2M	G2M
UCK2	Significant padj (t-test) and delay and variability	27.2611	5.82895e-10	7.42693e-09	0.00463712	1	S	S	G1
NAP1L4	Significant padj (t-test) and delay and variability	15.5226	8.37555e-08	4.00244e-07	0.00376639	150	S	G2M	G1
ZCCHC8	Significant padj (t-test) and delay and variability	27.2291	5.89024e-10	7.48902e-09	0.00658342	197	S	G2M	G2M
TRAM2	Significant padj (t-test) and delay and variability	27.2221	5.90369e-10	7.49015e-09	0.00455387	37	S	G2M	G1
RPS19	Significant padj (t-test) and delay	27.201	5.94454e-10	7.51293e-09	0.000193791	0	G1	G1	G2M
GLO1	Significant padj (t-test) and delay and variability	27.1934	5.95945e-10	7.51293e-09	0.00547153	55	S	G2M	G1
XPR1	Significant padj (t-test) and delay and variability	27.1468	6.05114e-10	7.59641e-09	0.00616133	6	G1	G1	G2M
STEAP3	Significant padj (t-test) and delay	27.137	6.07064e-10	7.60488e-09	0.00160454	0	G1	G1	G2M
COMTD1	Significant padj (t-test) and delay	27.1199	6.10473e-10	7.63156e-09	0.000484381	72	S	S	G1
NPAS2	Significant padj (t-test) and delay	10.0634	3.39485e-06	9.25204e-06	0.00165872	-119	G1	G1	G2M
RAD51	Significant padj (t-test) and delay and variability	27.1011	6.14251e-10	7.66271e-09	0.0544532	91	S	S	G1
PABPC1L	Significant padj (t-test)	3.91226	0.00355252	0.00453418	0.00193888	-310	S	G2M	G1
IDH3B	Rank-able	1.77665	0.109353	0.113518	6.72597e-05	-553	G1	G2M	G1
TRERF1	Significant padj (t-test) and delay	27.0519	6.2426e-10	7.77132e-09	0.00176593	10	G2M	G2M	G2M
OGFRL1	Significant padj (t-test) and delay and variability	27.0328	6.28217e-10	7.78806e-09	0.00823217	120	S	G2M	G2M
NDUFS4	Significant padj (t-test) and delay	26.9906	6.36996e-10	7.88052e-09	0.000102228	93	G2M	G2M	G2M
ITGA6	Significant padj (t-test) and delay	11.9843	7.78624e-07	2.63607e-06	0.000326024	-12	G2M	G2M	G2M
PLS3	Significant padj (t-test) and delay	26.9768	6.39914e-10	7.90022e-09	0.000437369	52	S	G2M	G2M
MLXIP	Significant padj (t-test) and delay and variability	17.5676	2.84045e-08	1.63889e-07	0.00393152	-3	G1	G1	G2M
APPL1	Significant padj (t-test) and delay and variability	26.9506	6.45466e-10	7.9429e-09	0.0047406	-43	S	G2M	G2M
ADPRHL2	Significant padj (t-test) and delay	26.9479	6.46035e-10	7.9429e-09	0.000537384	0	S	S	G1
CCP110	Significant padj (t-test) and delay and variability	6.39013	0.000126735	0.000220135	0.00854396	-4	S	G2M	G1
RNF168	Significant padj (t-test) and delay and variability	26.9343	6.48948e-10	7.9623e-09	0.00451676	190	S	S	G1
H2AFV	Significant padj (t-test) and delay and variability	26.9144	6.53232e-10	7.9984e-09	0.0203767	8	S	G2M	G2M
DDX46	Significant padj (t-test) and delay and variability	26.9038	6.55521e-10	8.00998e-09	0.00357584	117	S	S	G1
EPS8	Significant padj (t-test)	8.0593	2.08656e-05	4.48331e-05	0.000290603	-140	G2M	G2M	G2M
TOMM40	Significant padj (t-test) and delay and variability	26.8606	6.64974e-10	8.10887e-09	0.0107257	236	S	S	G2M
CHEK1	Significant padj (t-test) and delay and variability	18.1523	2.13105e-08	1.30184e-07	0.0297943	10	S	S	G1
SRSF10	Significant padj (t-test) and delay and variability	15.3222	9.37846e-08	4.38274e-07	0.00380038	32	S	S	G1
SKIL	Significant padj (t-test) and delay	14.1209	1.90392e-07	8.00642e-07	0.00216039	9	G1	G1	G2M
TEAD1	Significant padj (t-test) and delay	26.7162	6.97656e-10	8.47275e-09	0.00218721	2	S	G2M	G2M
ITGB3BP	Significant padj (t-test) and delay and variability	26.6974	7.02018e-10	8.5084e-09	0.0305496	185	S	S	G2M
SF3B3	Significant padj (t-test) and delay and variability	26.6591	7.11062e-10	8.60053e-09	0.00493326	120	S	G2M	G2M
MGME1	Significant padj (t-test) and delay and variability	26.6385	7.15955e-10	8.64219e-09	0.0140783	53	S	G2M	G2M
GGH	Significant padj (t-test) and delay and variability	26.6071	7.23514e-10	8.71579e-09	0.0177522	88	S	G2M	G2M
MDH2	Significant padj (t-test) and delay	26.5155	7.46048e-10	8.96912e-09	0.000768504	81	S	S	G1
STAG1	Significant padj (t-test) and delay and variability	4.98823	0.000750947	0.00109166	0.00604012	124	S	G2M	G2M
DFFA	Significant padj (t-test)	13.5605	2.7006e-07	1.08078e-06	0.000589496	-151	S	S	G1
ARL2	Rank-able	1.35589	0.208175	0.211689	0.000931751	109	S	G2M	G2M
PCCA	Significant padj (t-test) and delay	7.70082	2.99745e-05	6.16126e-05	0.00249482	-17	G1	G1	G2M
EXOC3	Significant padj (t-test) and delay	26.3994	7.75752e-10	9.30747e-09	0.000114983	60	G2M	G2M	G2M
PTBP3	Significant padj (t-test) and delay	26.3416	7.91023e-10	9.46451e-09	0.00142493	0	S	G2M	G2M
MTDH	Significant padj (t-test) and delay	26.3379	7.92016e-10	9.46451e-09	0.00201769	-82	S	G2M	G2M
SRSF7	Significant padj (t-test) and delay and variability	26.3175	7.97495e-10	9.51092e-09	0.00592155	165	S	S	G2M
EMP2	Significant padj (t-test)	26.3091	7.99768e-10	9.51899e-09	0.000798372	-332	S	S	G1
FOXO3	Significant padj (t-test) and delay	26.2697	8.10501e-10	9.62752e-09	0.000262937	25	G2M	G2M	G2M
PDCD10	Significant padj (t-test) and delay	26.2583	8.13626e-10	9.64543e-09	0.000120151	33	G2M	G2M	G2M
PRELID1	Significant padj (t-test) and delay and variability	26.2142	8.25875e-10	9.74512e-09	0.00701611	-58	S	S	G2M
TPR	Significant padj (t-test) and delay	26.2105	8.26938e-10	9.74512e-09	0.00269183	45	S	G2M	G2M
TENM3	Significant padj (t-test) and delay and variability	26.1926	8.31975e-10	9.78515e-09	0.0229757	56	S	S	G2M
AKT1	Significant padj (t-test) and delay and variability	26.1778	8.36164e-10	9.81505e-09	0.00351687	-31	S	S	G1
SNX5	Significant padj (t-test) and delay and variability	26.1638	8.40141e-10	9.84235e-09	0.00446929	195	S	G2M	G2M
DHRS7	Significant padj (t-test) and delay	13.3319	3.12648e-07	1.22492e-06	0.00141427	397	G1	G1	G2M
MRE11	Significant padj (t-test) and delay	15.8781	6.87636e-08	3.39154e-07	0.00185097	-8	S	S	G1
LGALS3	Significant padj (t-test) and delay	26.1421	8.4636e-10	9.89577e-09	0.00127332	-3	G1	G2M	G2M
GNL3	Significant padj (t-test) and delay	26.1355	8.48259e-10	9.89856e-09	0.00335773	-41	S	S	G1
PHB	Significant padj (t-test) and delay	23.9214	1.86235e-09	1.8755e-08	0.001356	-65	S	G2M	G2M
FKBP3	Significant padj (t-test) and delay	26.0783	8.64965e-10	1.00542e-08	0.00111975	433	S	G2M	G1
ARHGDIB	Significant padj (t-test) and delay	26.0449	8.74873e-10	1.01496e-08	0.00133981	93	G1	G1	G2M
HAUS1	Significant padj (t-test) and delay and variability	26.0364	8.77406e-10	1.01592e-08	0.0047948	154	S	S	G2M
SMC5	Significant padj (t-test) and delay and variability	25.9713	8.97187e-10	1.0348e-08	0.00474198	68	S	S	G1
C12orf45	Significant padj (t-test)	25.9297	9.10049e-10	1.04761e-08	0.0025812	-230	S	G2M	G1
DDB2	Significant padj (t-test) and delay	25.9012	9.18987e-10	1.05586e-08	0.000847211	65	S	S	G1
PPP1CC	Significant padj (t-test) and delay and variability	25.8955	9.20801e-10	1.05591e-08	0.0042694	8	S	G2M	G2M
PIP4K2A	Significant padj (t-test) and delay and variability	6.13115	0.000172607	0.000290095	0.0039225	-31	S	G2M	G2M
SF3B6	Significant padj (t-test) and delay	25.8755	9.27129e-10	1.05941e-08	0.00107015	60	S	S	G2M
RPL7	Significant padj (t-test) and delay	25.8747	9.2741e-10	1.05941e-08	0.000364031	434	G1	G2M	G2M
ZNF189	Significant padj (t-test) and delay	5.16546	0.000590751	0.000878466	0.000231729	-46	G2M	G2M	G2M
MBNL1	Significant padj (t-test) and delay	15.7643	7.32104e-08	3.56661e-07	0.00179498	-37	S	S	G2M
EIF4G2	Significant padj (t-test) and delay	25.858	9.32742e-10	1.06347e-08	0.000976761	0	S	G2M	G2M
CCNI	Significant padj (t-test) and delay	5.73075	0.000283087	0.000452195	0.000483546	216	G2M	G1	G2M
GAPDH	Significant padj (t-test) and delay	25.8175	9.45837e-10	1.07634e-08	0.000367134	41	S	S	G2M
KCNJ15	Significant padj (t-test) and delay	5.50825	0.00037615	0.000582896	0.000282528	0	G2M	G2M	G2M
LRCH1	Rank-able	3.17272	0.0113164	0.0132965	0.00242948	53	S	G2M	G2M
RNF152	Significant padj (t-test) and delay and variability	25.6663	9.96547e-10	1.13189e-08	0.00733374	-4	G1	G1	G2M
PRPF4	Significant padj (t-test) and delay and variability	25.6571	9.99711e-10	1.13332e-08	0.00955306	6	S	G2M	G2M
SCAI	Significant padj (t-test) and delay and variability	8.72651	1.09821e-05	2.56606e-05	0.00926413	0	S	G2M	G2M
RNF10	Significant padj (t-test) and delay	25.62	1.01265e-09	1.14582e-08	0.000642553	-35	S	G2M	G2M
NOP58	Significant padj (t-test) and delay and variability	7.78775	2.74218e-05	5.69345e-05	0.00827275	19	S	G2M	G2M
HMGB1	Significant padj (t-test) and delay and variability	25.6118	1.01553e-09	1.1469e-08	0.0166286	40	S	G2M	G2M
NAA50	Significant padj (t-test) and delay	25.5794	1.02703e-09	1.15769e-08	0.00279528	198	S	S	G1
PARPBP	Significant padj (t-test) and delay and variability	25.5546	1.03591e-09	1.1655e-08	0.0318795	24	S	G2M	G2M
MFN2	Significant padj (t-test) and delay	25.5477	1.03841e-09	1.16611e-08	0.00244928	351	S	S	G1
RASA1	Significant padj (t-test) and delay	25.5241	1.047e-09	1.17354e-08	0.000295578	-58	G2M	G2M	G2M
DGCR8	Significant padj (t-test) and delay	20.1289	8.57916e-09	6.3708e-08	0.00235528	66	S	S	G1
ARL6IP4	Significant padj (t-test)	25.4719	1.0662e-09	1.19059e-08	0.00160939	-206	S	S	G1
B4GALT4	Significant padj (t-test) and delay	25.4371	1.07923e-09	1.20289e-08	0.0030627	248	S	S	G1
SEMA3A	Significant padj (t-test) and delay	9.00863	8.47138e-06	2.04431e-05	0.00204684	-28	S	S	G1
SLC20A2	Significant padj (t-test) and delay	7.72512	2.92358e-05	6.02811e-05	5.19599e-05	191	G1	G1	G1
PCM1	Significant padj (t-test) and delay	25.4003	1.09321e-09	1.21619e-08	0.00265745	218	S	G2M	G2M
BRAT1	Significant padj (t-test)	25.3489	1.11308e-09	1.236e-08	0.00185458	-143	S	S	G1
GAS5	Significant padj (t-test) and delay and variability	25.3305	1.12028e-09	1.24168e-08	0.00778337	358	G1	G1	G2M
RPGRIP1L	Significant padj (t-test) and delay and variability	25.3236	1.12301e-09	1.2424e-08	0.0100582	43	S	S	G2M
USP31	Significant padj (t-test) and delay	4.12357	0.00258413	0.00338069	0.000531719	-61	G1	S	G2M
NDUFA12	Significant padj (t-test) and delay and variability	8.2823	1.67607e-05	3.71402e-05	0.00399512	-92	S	G2M	G2M
ACAD9	Significant padj (t-test) and delay	5.63916	0.000317961	0.000501588	0.000705379	-116	S	S	G1
TCF7L2	Significant padj (t-test) and delay	5.46706	0.000396772	0.000611356	0.000947186	-24	S	G2M	G2M
BPTF	Significant padj (t-test) and delay	25.1558	1.19133e-09	1.31554e-08	9.14326e-05	43	G2M	G2M	G2M
EDF1	Significant padj (t-test) and delay	25.1346	1.20028e-09	1.32297e-08	0.000389014	440	G1	G1	G2M
GAR1	Significant padj (t-test) and delay	25.1242	1.2047e-09	1.3254e-08	0.00228197	-23	S	G2M	G2M
SAMD4A	Significant padj (t-test) and delay	9.08334	7.91742e-06	1.93223e-05	0.00260237	-17	G1	G1	G2M
AREG	Significant padj (t-test) and delay and variability	25.0905	1.21916e-09	1.33883e-08	0.0626826	20	S	G2M	G2M
GPAT3	Significant padj (t-test)	20.0458	8.898e-09	6.52629e-08	0.0095329	-234	S	S	G1
RAD23A	Significant padj (t-test) and delay and variability	25.0017	1.25819e-09	1.37662e-08	0.00495698	61	S	S	G2M
TTF2	Significant padj (t-test) and delay and variability	24.9734	1.2709e-09	1.38798e-08	0.0237542	-12	S	G2M	G2M
BRIX1	Significant padj (t-test)	24.944	1.28428e-09	1.40002e-08	0.00371508	-309	S	S	G1
PASK	Significant padj (t-test) and delay and variability	4.7497	0.00104463	0.00147855	0.0113384	38	S	S	G1
DHX30	Significant padj (t-test) and delay	24.9066	1.30151e-09	1.41622e-08	0.00191036	3	S	S	G2M
STARD3NL	Rank-able	3.19316	0.010951	0.0128976	0.00109016	-154	S	S	G2M
ITGB6	Significant padj (t-test) and delay and variability	24.8368	1.33438e-09	1.44934e-08	0.0142101	-52	G1	G1	G2M
U2SURP	Significant padj (t-test) and delay	24.7824	1.3606e-09	1.4698e-08	0.00263655	-4	S	G2M	G2M
RIMS2	Significant padj (t-test) and delay and variability	4.93337	0.000809578	0.00117031	0.0336356	214	S	S	G2M
TNFSF10	Significant padj (t-test) and delay and variability	24.741	1.38098e-09	1.48911e-08	0.0156188	5	G1	G1	G2M
PGAP2	Significant padj (t-test) and delay and variability	24.7261	1.38837e-09	1.49437e-08	0.00386999	232	S	S	G1
COPS3	Significant padj (t-test) and delay and variability	24.6984	1.40228e-09	1.50663e-08	0.00685509	118	S	S	G1
SH2B2	Rank-able	2.71603	0.0237616	0.0266686	8.22849e-06	124	G1	S	G1
LNCAROD	Significant padj (t-test) and delay	24.6646	1.41943e-09	1.52231e-08	0.00123713	23	S	G2M	G2M
PHIP	Significant padj (t-test) and delay	18.8896	1.50177e-08	9.81916e-08	0.00187877	-68	S	S	G1
CAP1	Significant padj (t-test) and delay	24.6596	1.42198e-09	1.52231e-08	0.000134221	193	S	G2M	G2M
RB1	Significant padj (t-test) and delay and variability	24.6457	1.42914e-09	1.52723e-08	0.00681414	144	S	S	G1
PHLPP1	Significant padj (t-test) and delay and variability	24.627	1.43878e-09	1.53346e-08	0.00432707	201	S	S	G2M
RFC2	Significant padj (t-test) and delay and variability	24.6244	1.44011e-09	1.53346e-08	0.0136697	80	S	S	G1
RRP1B	Significant padj (t-test) and delay	24.6105	1.44737e-09	1.53844e-08	0.00265169	231	S	S	G1
BORA	Significant padj (t-test) and delay and variability	24.5808	1.46297e-09	1.55225e-08	0.0724579	14	G2M	G2M	G2M
RPL11	Significant padj (t-test) and delay	24.5696	1.4689e-09	1.55365e-08	0.000965915	0	G1	G1	G2M
LSM14A	Significant padj (t-test) and delay	24.5668	1.47037e-09	1.55365e-08	0.00112454	-39	S	G2M	G2M
AGPAT2	Significant padj (t-test) and delay and variability	7.43718	3.94515e-05	7.81479e-05	0.00640948	6	S	G2M	G2M
BCCIP	Significant padj (t-test) and delay	24.558	1.47508e-09	1.55404e-08	0.00317793	23	S	G2M	G2M
PDCD4	Significant padj (t-test) and delay	24.5334	1.48823e-09	1.56514e-08	0.00272413	20	G1	G1	G2M
CKAP2	Significant padj (t-test) and delay and variability	24.5224	1.49418e-09	1.56863e-08	0.0280704	23	G2M	G2M	G2M
RANGAP1	Significant padj (t-test) and delay and variability	24.5173	1.49697e-09	1.56879e-08	0.0116468	27	S	G2M	G2M
ARL15	Significant padj (t-test) and delay and variability	23.7024	2.02073e-09	1.98839e-08	0.0136151	30	G1	G1	G2M
KLF7	Significant padj (t-test) and delay	6.77656	8.11726e-05	0.000148431	0.00044206	-21	G1	S	G2M
AC091021.1	Significant padj (t-test) and delay	19.3459	1.21714e-08	8.36331e-08	0.00322346	7	G2M	G2M	G2M
TUBGCP3	Significant padj (t-test) and delay and variability	24.4801	1.51728e-09	1.58729e-08	0.0138644	101	S	S	G2M
AMIGO2	Significant padj (t-test) and delay	18.9248	1.47736e-08	9.72672e-08	0.00250036	125	G1	G1	G2M
DEPDC1B	Significant padj (t-test) and delay and variability	8.35812	1.55742e-05	3.48346e-05	0.0336196	0	S	G2M	G2M
CDKN2B	Significant padj (t-test) and delay and variability	24.4223	1.54946e-09	1.61529e-08	0.0123748	27	G1	G1	G2M
TRAP1	Significant padj (t-test) and delay and variability	24.4142	1.55401e-09	1.6172e-08	0.00417828	172	S	S	G1
WASF2	Significant padj (t-test) and delay	24.4066	1.55832e-09	1.61886e-08	0.000902067	-23	S	G2M	G2M
UBQLN1	Significant padj (t-test) and delay	24.3963	1.5642e-09	1.62214e-08	0.00165723	67	S	G2M	G2M
EEF1B2	Significant padj (t-test) and delay	24.3178	1.6096e-09	1.66344e-08	0.000265141	49	G1	G2M	G2M
SRBD1	Significant padj (t-test) and delay and variability	13.1262	3.57383e-07	1.37047e-06	0.00817245	232	S	G2M	G2M
CHCHD2	Significant padj (t-test) and delay	24.2992	1.62055e-09	1.67186e-08	0.00154128	356	S	S	G1
PRR34-AS1	Significant padj (t-test) and delay and variability	24.276	1.63435e-09	1.68319e-08	0.00696976	-31	S	G2M	G2M
UAP1	Significant padj (t-test) and delay and variability	24.2408	1.65555e-09	1.70208e-08	0.00775992	171	S	S	G2M
EIF4H	Significant padj (t-test) and delay	24.2193	1.66861e-09	1.71072e-08	0.00316859	0	S	S	G2M
CTNNA1	Significant padj (t-test) and delay	24.2176	1.66969e-09	1.71072e-08	5.98636e-05	0	S	G2M	G2M
TAF15	Significant padj (t-test) and delay and variability	8.48164	1.38339e-05	3.133e-05	0.00458509	239	S	G2M	G2M
PSD3	Significant padj (t-test) and delay and variability	3.71478	0.0048093	0.00598952	0.00393954	-40	G1	G1	G2M
NR2C2AP	Significant padj (t-test) and delay and variability	24.1597	1.70553e-09	1.74444e-08	0.00977191	1	S	S	G1
JUP	Significant padj (t-test)	24.1546	1.70872e-09	1.74471e-08	7.37825e-05	-247	S	S	G2M
BCL7C	Significant padj (t-test) and delay and variability	24.0761	1.75878e-09	1.79276e-08	0.00662212	246	S	S	G2M
KRT6A	Significant padj (t-test) and delay and variability	24.0498	1.77595e-09	1.80717e-08	0.0142751	174	S	S	G2M
SNHG8	Significant padj (t-test) and delay	24.0155	1.79859e-09	1.82605e-08	0.000826282	0	G1	G1	G2M
PSMA7	Significant padj (t-test) and delay	24.0124	1.80063e-09	1.82605e-08	0.00259542	-45	S	S	G2M
UBA52	Significant padj (t-test) and delay	24.0067	1.80447e-09	1.82684e-08	0.00110273	-12	G1	G1	G2M
ID2	Significant padj (t-test) and delay	5.15301	0.000600706	0.000891491	0.000342359	155	G2M	G2M	G2M
CCNB1	Significant padj (t-test) and delay and variability	23.9447	1.84637e-09	1.86608e-08	0.0949953	24	G2M	G2M	G2M
RCC1	Significant padj (t-test) and delay and variability	23.9252	1.85973e-09	1.8755e-08	0.00940847	-50	S	G2M	G2M
GMPR2	Significant padj (t-test) and delay	23.9174	1.86512e-09	1.8755e-08	0.000977417	12	G1	G1	G2M
KMT5A	Significant padj (t-test) and delay and variability	23.9071	1.87228e-09	1.87837e-08	0.0173687	17	S	G2M	G2M
DDX11	Significant padj (t-test) and delay and variability	23.9003	1.87697e-09	1.87837e-08	0.00844347	-41	S	S	G1
ARHGAP5	Significant padj (t-test) and delay	23.896	1.88001e-09	1.87837e-08	0.000222458	-30	S	G2M	G2M
ILF2	Significant padj (t-test) and delay and variability	23.8952	1.88057e-09	1.87837e-08	0.00517128	197	S	G2M	G2M
ARL3	Significant padj (t-test) and delay and variability	23.8871	1.88625e-09	1.88088e-08	0.00395913	57	S	S	G2M
FAM57A	Significant padj (t-test) and delay	23.8707	1.89772e-09	1.88917e-08	0.000758625	33	S	S	G1
TXNDC16	Significant padj (t-test) and delay and variability	22.0346	3.85728e-09	3.32865e-08	0.00956326	213	S	G2M	G2M
MICALL1	Significant padj (t-test) and delay	6.41256	0.000123438	0.00021516	0.000367441	0	S	G2M	G2M
SUN2	Significant padj (t-test) and delay and variability	16.1027	6.08338e-08	3.07417e-07	0.00822114	34	G2M	G2M	G2M
BRD9	Significant padj (t-test) and delay	12.3065	6.20947e-07	2.1935e-06	0.00132627	163	S	S	G2M
RHPN2	Significant padj (t-test) and delay	16.5123	4.8852e-08	2.55979e-07	0.00283708	-80	S	S	G2M
KIAA0586	Significant padj (t-test) and delay and variability	6.88662	7.17329e-05	0.000133628	0.0075095	19	G2M	G2M	G2M
ETHE1	Significant padj (t-test) and delay	23.7967	1.95072e-09	1.93547e-08	0.00233724	0	G1	G1	G2M
SRP72	Significant padj (t-test) and delay	23.7739	1.96744e-09	1.94655e-08	0.00120247	-38	S	G2M	G2M
LBR	Significant padj (t-test) and delay and variability	23.7725	1.96842e-09	1.94655e-08	0.0145441	-7	S	G2M	G2M
SLIRP	Significant padj (t-test) and delay	23.7387	1.99342e-09	1.96801e-08	0.00260363	-39	S	S	G2M
RPL27A	Significant padj (t-test) and delay	23.7251	2.00361e-09	1.9748e-08	0.000566339	43	G1	G1	G2M
STK4	Significant padj (t-test) and delay	23.6651	2.04913e-09	2.00759e-08	0.00240041	173	S	G2M	G1
RPL4	Significant padj (t-test) and delay	23.6635	2.05035e-09	2.00759e-08	0.000261028	420	G1	G2M	G2M
SBF2-AS1	Significant padj (t-test) and delay and variability	22.0109	3.89431e-09	3.35574e-08	0.0115609	0	G1	G1	G2M
SMS	Significant padj (t-test) and delay and variability	23.6364	2.07128e-09	2.02476e-08	0.00513536	0	S	S	G2M
TMEM259	Significant padj (t-test) and delay	15.3896	9.0271e-08	4.23847e-07	0.00217433	-123	S	S	G1
CBX5	Significant padj (t-test) and delay and variability	23.616	2.08721e-09	2.03396e-08	0.0176721	-20	S	G2M	G2M
MANCR	Significant padj (t-test) and delay and variability	23.6156	2.08752e-09	2.03396e-08	0.00698746	-9	S	G2M	G2M
TIAL1	Significant padj (t-test)	23.5994	2.10028e-09	2.04306e-08	0.00171378	-205	S	S	G1
MIR200CHG	Significant padj (t-test) and delay and variability	23.5657	2.12708e-09	2.06576e-08	0.0123551	21	G1	G1	G2M
C3orf52	Significant padj (t-test) and delay and variability	23.5545	2.13608e-09	2.06967e-08	0.0101747	6	G1	G1	G2M
KCTD9	Significant padj (t-test) and delay and variability	23.5478	2.14142e-09	2.06967e-08	0.00679898	27	S	G2M	G2M
LAMP1	Significant padj (t-test) and delay	23.545	2.14368e-09	2.06967e-08	0.000272026	-114	G1	S	G2M
NUP205	Significant padj (t-test) and delay and variability	23.5434	2.14499e-09	2.06967e-08	0.0132085	158	S	G2M	G2M
ASAH1	Significant padj (t-test) and delay	23.5352	2.15164e-09	2.07273e-08	0.00288805	-5	G1	G1	G2M
ANAPC7	Significant padj (t-test)	23.5132	2.16956e-09	2.08663e-08	0.00174838	-146	S	G2M	G1
KLHL24	Significant padj (t-test) and delay and variability	22.3739	3.36919e-09	2.97636e-08	0.0358076	6	G1	G1	G2M
SORD	Significant padj (t-test) and delay	12.0676	7.3398e-07	2.5162e-06	0.00177088	180	S	S	G1
AK4	Rank-able	3.27052	0.00967471	0.0114852	0.000103127	42	S	S	G1
SERF2	Rank-able	2.72181	0.0235378	0.0264423	9.36941e-05	0	G1	G1	G2M
PARD6B	Significant padj (t-test) and delay	6.31327	0.000138781	0.000238419	0.00199534	215	G2M	G2M	G2M
SAMD9L	Significant padj (t-test) and delay and variability	23.4201	2.24727e-09	2.15789e-08	0.00984995	-11	G1	G1	G2M
PEX2	Significant padj (t-test) and delay	23.4071	2.25837e-09	2.16506e-08	0.000172848	-20	G2M	G2M	G2M
ARID3B	Significant padj (t-test) and delay and variability	23.3762	2.28493e-09	2.18701e-08	0.00612191	-71	S	G2M	G2M
DLL1	Significant padj (t-test) and delay	3.97819	0.00321458	0.00413471	0.00257191	370	G1	G1	G2M
CAMK2A	Significant padj (t-test) and delay and variability	8.59412	1.24339e-05	2.85448e-05	0.0248698	-2	G1	G1	G2M
RAP1GDS1	Significant padj (t-test) and delay	23.3508	2.30706e-09	2.20464e-08	0.00255847	135	S	S	G1
RBM17	Significant padj (t-test) and delay and variability	23.3409	2.31575e-09	2.20941e-08	0.00443937	369	S	S	G2M
LRPPRC	Significant padj (t-test)	6.77803	8.10381e-05	0.000148321	0.000571691	-156	S	S	G1
EIF3J	Significant padj (t-test)	16.2022	5.76487e-08	2.94315e-07	0.00115056	-291	S	S	G1
CIAO2A	Significant padj (t-test) and delay	23.2903	2.36082e-09	2.2418e-08	0.00319489	0	S	S	G1
PPP2R3B	Significant padj (t-test) and delay and variability	23.2875	2.36329e-09	2.2418e-08	0.0159894	131	S	G2M	G2M
CREG1	Significant padj (t-test) and delay and variability	23.2806	2.36951e-09	2.24276e-08	0.0040572	0	G1	S	G1
SCMH1	Significant padj (t-test) and delay	16.5141	4.88055e-08	2.55961e-07	0.00186518	244	S	G2M	G2M
RPL34	Significant padj (t-test) and delay	23.2663	2.38247e-09	2.25145e-08	0.00124041	0	G1	G1	G2M
RHOA	Significant padj (t-test) and delay	23.2446	2.40227e-09	2.26657e-08	0.00130828	235	S	G2M	G2M
ERGIC3	Significant padj (t-test) and delay	23.2246	2.42062e-09	2.28028e-08	0.00239818	17	G1	G1	G2M
NDUFC2	Significant padj (t-test)	23.196	2.44724e-09	2.29809e-08	0.000984322	-168	S	S	G1
DARS2	Significant padj (t-test) and delay and variability	23.1671	2.47449e-09	2.31985e-08	0.018729	25	S	G2M	G2M
ANP32E	Significant padj (t-test) and delay and variability	23.1424	2.49797e-09	2.3347e-08	0.0306892	7	S	G2M	G2M
PARP14	Significant padj (t-test) and delay	11.776	9.03921e-07	2.97959e-06	0.00188027	-4	G1	G1	G2M
NIT2	Rank-able	2.77737	0.0214929	0.0242962	0.00019214	0	S	G2M	G1
CPSF1	Significant padj (t-test) and delay	23.1296	2.51023e-09	2.34249e-08	0.00291669	-7	S	G2M	G2M
ATG3	Significant padj (t-test) and delay and variability	23.0766	2.56181e-09	2.38527e-08	0.00485677	177	S	S	G1
AC025171.1	Significant padj (t-test) and delay	23.0743	2.56407e-09	2.38527e-08	0.000538485	0	S	G2M	G2M
PRKRIP1	Significant padj (t-test) and delay	23.0597	2.57851e-09	2.39496e-08	0.00144316	481	S	S	G2M
UBE2N	Significant padj (t-test) and delay	23.0213	2.61683e-09	2.42678e-08	0.00268214	327	S	S	G2M
KPNA1	Significant padj (t-test) and delay	22.9827	2.65611e-09	2.45724e-08	0.00185837	-42	S	G2M	G2M
RRBP1	Significant padj (t-test) and delay	22.9809	2.65793e-09	2.45724e-08	0.000876056	0	S	G2M	G2M
PPFIA1	Significant padj (t-test) and delay	22.9614	2.67801e-09	2.47198e-08	0.00187666	305	S	S	G1
DDX23	Significant padj (t-test)	22.9055	2.73646e-09	2.52202e-08	0.00170188	-263	S	S	G1
DRAM1	Rank-able	2.78569	0.0212026	0.0239953	0.00143824	238	S	S	G1
CBX1	Significant padj (t-test) and delay and variability	22.8915	2.75133e-09	2.53182e-08	0.00501733	0	S	G2M	G2M
KATNAL1	Significant padj (t-test) and delay and variability	6.10645	0.000177847	0.000297392	0.00853177	122	S	S	G2M
NFKBIB	Significant padj (t-test)	22.8713	2.773e-09	2.54783e-08	0.00535029	-143	S	S	G1
AC108047.1	Significant padj (t-test) and delay and variability	22.8662	2.77847e-09	2.54893e-08	0.00937022	185	S	G2M	G2M
CALCOCO2	Significant padj (t-test) and delay	22.8552	2.79034e-09	2.55407e-08	0.000307576	0	G2M	G2M	G2M
GOT1	Significant padj (t-test) and delay and variability	22.853	2.79265e-09	2.55407e-08	0.0102003	-2	S	G2M	G2M
CCDC138	Rank-able	3.27763	0.00956535	0.0113667	0.0108744	47	S	S	G1
BCAP29	Significant padj (t-test) and delay	22.844	2.80247e-09	2.55913e-08	0.00140259	116	S	G2M	G2M
CD24	Significant padj (t-test)	22.8192	2.82952e-09	2.57988e-08	0.000527986	-336	S	G2M	G2M
NMT1	Significant padj (t-test) and delay	22.8137	2.83561e-09	2.58149e-08	0.00326097	66	S	G2M	G2M
MAP3K8	Significant padj (t-test) and delay and variability	5.63256	0.000320651	0.000505163	0.00635782	3	G1	G1	G2M
NACA	Significant padj (t-test) and delay	22.7955	2.85575e-09	2.59586e-08	0.00133689	381	G1	G1	G2M
ZC3H7B	Significant padj (t-test) and delay	22.7881	2.86398e-09	2.59938e-08	0.000165934	-57	S	S	G2M
DNAJC9	Significant padj (t-test) and delay and variability	22.7578	2.89796e-09	2.62622e-08	0.0263335	94	S	S	G1
ANKH	Significant padj (t-test) and delay	3.79647	0.00424028	0.00532535	0.000126964	12	S	S	S
MTF2	Significant padj (t-test)	7.22413	4.95239e-05	9.60987e-05	0.000216604	-360	S	G2M	G1
C12orf65	Significant padj (t-test) and delay	22.7287	2.93099e-09	2.65212e-08	0.00334334	102	S	S	G1
PSIP1	Significant padj (t-test) and delay and variability	22.7084	2.95427e-09	2.66913e-08	0.0193671	54	S	S	G1
IARS2	Significant padj (t-test) and delay	22.7003	2.96357e-09	2.67349e-08	0.00285634	-46	S	G2M	G2M
LCLAT1	Significant padj (t-test) and delay	12.5482	5.2583e-07	1.90147e-06	0.0022664	164	S	S	G1
MSH2	Significant padj (t-test) and delay and variability	3.8951	0.00364652	0.00464124	0.00384556	20	S	S	G1
MZT1	Significant padj (t-test) and delay and variability	10.4311	2.51556e-06	7.23603e-06	0.0309508	127	S	G2M	G2M
FRA10AC1	Significant padj (t-test) and delay	22.6268	3.04999e-09	2.74729e-08	0.00293458	131	S	G2M	G2M
NBN	Significant padj (t-test) and delay and variability	22.6145	3.06476e-09	2.75643e-08	0.00454159	332	S	S	G1
AMOTL1	Significant padj (t-test) and delay	16.7984	4.20394e-08	2.25028e-07	0.000601899	-17	S	G2M	G2M
UBC	Significant padj (t-test) and delay	22.5967	3.08611e-09	2.77145e-08	9.29495e-05	61	G2M	G2M	G2M
UBE3C	Significant padj (t-test) and delay	17.0223	3.7442e-08	2.04885e-07	0.00172593	181	S	S	G1
GABRE	Significant padj (t-test) and delay and variability	22.5701	3.11852e-09	2.79635e-08	0.00485701	31	G1	G1	G2M
RRP15	Significant padj (t-test) and delay	22.5563	3.13543e-09	2.80729e-08	0.00118242	107	S	S	G1
RBM39	Significant padj (t-test) and delay	22.5189	3.1819e-09	2.84462e-08	0.00212156	40	S	G2M	G2M
TBRG4	Significant padj (t-test) and delay	22.4954	3.21142e-09	2.86244e-08	0.00311329	164	S	G2M	G2M
NSUN3	Rank-able	3.1705	0.0113568	0.0133327	4.95955e-05	0	G1	S	G1
PANK2	Significant padj (t-test) and delay and variability	22.4624	3.25348e-09	2.89559e-08	0.00440705	29	S	S	G1
CDK4	Significant padj (t-test) and delay and variability	22.4536	3.26482e-09	2.90136e-08	0.00429255	264	S	S	G1
RIF1	Significant padj (t-test) and delay and variability	14.9568	1.15669e-07	5.25713e-07	0.00430967	75	S	S	G1
RBM5	Significant padj (t-test) and delay	22.3981	3.33716e-09	2.96123e-08	0.000747247	148	S	G2M	G2M
CAND1	Significant padj (t-test)	22.3934	3.34333e-09	2.9623e-08	0.00188886	-226	S	S	G1
CBFA2T2	Significant padj (t-test)	5.22348	0.000546657	0.000818819	0.000223154	-273	G2M	S	G2M
NFIC	Significant padj (t-test) and delay and variability	22.3782	3.36346e-09	2.97571e-08	0.00437018	230	S	S	G1
RER1	Significant padj (t-test) and delay	22.3684	3.3766e-09	2.9785e-08	0.00208309	360	S	G2M	G2M
GTF2IP20	Significant padj (t-test) and delay	4.8539	0.000903443	0.00129501	0.00163656	-47	S	G2M	G2M
PGK1	Significant padj (t-test) and delay	22.3506	3.40043e-09	2.99509e-08	0.000931443	652	S	G2M	G2M
TSEN15	Significant padj (t-test) and delay and variability	22.3069	3.45993e-09	3.04301e-08	0.00737322	154	S	G2M	G2M
HNRNPM	Significant padj (t-test) and delay	22.2832	3.49263e-09	3.06724e-08	0.00318806	44	S	G2M	G2M
SEPT7	Significant padj (t-test) and delay	22.2585	3.52715e-09	3.093e-08	0.00154584	212	G2M	G2M	G2M
GSTK1	Significant padj (t-test) and delay	6.42619	0.00012148	0.000212057	0.00082009	375	G1	S	G2M
G3BP1	Significant padj (t-test) and delay	22.2441	3.54732e-09	3.10612e-08	0.00179768	-53	S	G2M	G2M
KANK2	Significant padj (t-test) and delay	22.1908	3.62358e-09	3.16825e-08	0.00153033	206	S	S	G1
ST14	Significant padj (t-test) and delay and variability	22.1558	3.67449e-09	3.20805e-08	0.00432411	0	S	G2M	G2M
ABL1	Significant padj (t-test) and delay	4.77084	0.00101417	0.00143979	0.000457209	0	G1	S	G2M
CRYBB2P1	Significant padj (t-test) and delay	7.80624	2.69099e-05	5.60083e-05	0.000984097	23	S	G2M	G2M
ATP5F1D	Significant padj (t-test)	13.5192	2.77257e-07	1.10293e-06	5.56843e-05	-158	G1	S	G1
OSBPL8	Significant padj (t-test) and delay	22.1022	3.75417e-09	3.27282e-08	0.000435555	322	S	S	G1
YWHAQ	Significant padj (t-test) and delay	14.425	1.58332e-07	6.87141e-07	0.00206773	0	S	G2M	G2M
RALA	Significant padj (t-test) and delay	22.0896	3.77313e-09	3.28455e-08	0.000832455	0	S	G2M	G2M
BCAS3	Significant padj (t-test) and delay	7.61058	3.29031e-05	6.67352e-05	0.00342863	-1	G1	G1	G2M
TAX1BP1	Significant padj (t-test) and delay	22.0637	3.81255e-09	3.3101e-08	0.000255809	203	G2M	G2M	G2M
DUSP3	Significant padj (t-test) and delay	22.063	3.81358e-09	3.3101e-08	0.00212518	8	G1	G1	G2M
SKA3	Significant padj (t-test) and delay and variability	10.0204	3.51803e-06	9.55284e-06	0.101657	125	S	G2M	G2M
RFC4	Significant padj (t-test) and delay and variability	22.0584	3.82071e-09	3.31147e-08	0.0313149	0	S	S	G1
NBDY	Significant padj (t-test) and delay	22.0422	3.84566e-09	3.32825e-08	0.00166345	97	G1	G1	G2M
ST6GALNAC1	Significant padj (t-test) and delay	5.74828	0.000276897	0.000443259	0.00230946	220	G2M	S	G2M
TMX1	Significant padj (t-test) and delay	22.036	3.85515e-09	3.32865e-08	0.00249803	339	S	S	G1
LRR1	Significant padj (t-test) and delay and variability	22.0065	3.90119e-09	3.35683e-08	0.0262724	200	S	S	G2M
CHMP1A	Significant padj (t-test) and delay	21.9889	3.92882e-09	3.37572e-08	0.00182714	285	S	S	G2M
COL12A1	Significant padj (t-test) and delay	6.17734	0.000163252	0.000275616	0.00037721	-53	G1	S	G1
ATP2B1	Significant padj (t-test) and delay and variability	21.954	3.98443e-09	3.41465e-08	0.00876435	13	S	S	G2M
FARSB	Significant padj (t-test) and delay and variability	21.9533	3.98557e-09	3.41465e-08	0.0114989	243	S	S	G2M
KIAA0100	Significant padj (t-test) and delay	21.9446	3.99967e-09	3.42181e-08	0.00248252	41	S	G2M	G2M
ANKRD11	Significant padj (t-test) and delay and variability	3.57687	0.00595985	0.00729596	0.00466033	-15	S	G2M	G2M
PNO1	Significant padj (t-test) and delay	7.46562	3.82862e-05	7.61256e-05	0.00151979	199	S	G2M	G2M
UBA2	Significant padj (t-test) and delay and variability	13.1371	3.54835e-07	1.36245e-06	0.00752435	208	S	S	G2M
BLOC1S2	Significant padj (t-test) and delay	21.9329	4.0185e-09	3.43299e-08	0.00296973	-20	S	S	G2M
TENT4A	Significant padj (t-test) and delay and variability	21.9133	4.05055e-09	3.45543e-08	0.00429947	175	S	G2M	G2M
FARSA	Significant padj (t-test) and delay	7.99519	2.22415e-05	4.73833e-05	0.0021127	-13	S	G2M	G2M
RBBP8	Significant padj (t-test) and delay and variability	21.8774	4.1096e-09	3.50079e-08	0.00640047	61	S	S	G1
KANSL3	Significant padj (t-test) and delay	21.8614	4.1364e-09	3.51859e-08	0.000635138	130	S	G2M	G1
MYO10	Significant padj (t-test) and delay	21.8495	4.15634e-09	3.52658e-08	0.00102986	-29	S	G2M	G2M
TOP2B	Significant padj (t-test)	21.8179	4.20993e-09	3.56589e-08	6.15535e-05	-312	G2M	G2M	G2M
POLR2I	Significant padj (t-test) and delay	21.8006	4.23958e-09	3.58107e-08	0.00295052	171	S	S	G1
EFEMP1	Significant padj (t-test) and delay	21.8004	4.23987e-09	3.58107e-08	0.000637865	150	S	G2M	G2M
CPSF3	Significant padj (t-test) and delay	9.71324	4.5563e-06	1.19741e-05	0.00239109	149	S	G2M	G2M
CLUH	Significant padj (t-test) and delay	21.7776	4.2794e-09	3.60935e-08	0.00327779	234	S	S	G1
KIF15	Significant padj (t-test) and delay and variability	11.473	1.12774e-06	3.61542e-06	0.105366	0	S	G2M	G2M
GMPS	Significant padj (t-test) and delay and variability	21.7577	4.31403e-09	3.63342e-08	0.00382723	-74	S	S	G1
LASP1	Rank-able	3.24173	0.0101306	0.0119787	0.000188167	0	S	G2M	G2M
DDX1	Significant padj (t-test) and delay	21.7285	4.36571e-09	3.66952e-08	0.000824355	38	S	S	G2M
PSMG4	Significant padj (t-test) and delay	21.7265	4.36921e-09	3.66952e-08	0.00283248	463	S	S	G1
RPL28	Significant padj (t-test) and delay	21.7145	4.39059e-09	3.6815e-08	0.00042179	0	G1	G1	G2M
RPL13	Significant padj (t-test) and delay	21.7116	4.39582e-09	3.6815e-08	0.000470459	351	G1	G1	G2M
VSIR	Significant padj (t-test) and delay	21.7064	4.40515e-09	3.68414e-08	0.000101141	42	G2M	G2M	G2M
EPHA2	Significant padj (t-test) and delay	8.58111	1.25876e-05	2.88582e-05	0.00297828	0	S	G2M	G2M
SERP1	Significant padj (t-test)	21.6945	4.42654e-09	3.69684e-08	0.000249505	-317	S	S	G1
ARHGDIA	Significant padj (t-test) and delay	7.32151	4.4608e-05	8.76145e-05	0.00277784	-4	S	G2M	G2M
COLGALT1	Significant padj (t-test) and delay	21.6815	4.45007e-09	3.71129e-08	0.00272113	142	S	S	G1
UFL1	Rank-able	2.56539	0.0304171	0.0336195	5.37174e-05	-169	G1	G2M	G2M
PRDX1	Significant padj (t-test)	15.7958	7.19491e-08	3.51955e-07	0.000649755	-239	S	G2M	G2M
NUP62CL	Significant padj (t-test) and delay and variability	7.87395	2.51236e-05	5.27693e-05	0.00619983	297	S	G2M	G2M
MNS1	Significant padj (t-test) and delay and variability	21.6411	4.52414e-09	3.7678e-08	0.08123	81	S	S	G1
MYO1E	Significant padj (t-test) and delay	5.27719	0.000508993	0.000766833	9.54717e-05	45	G1	S	G1
SPRTN	Rank-able	1.74868	0.11428	0.118452	0.000672177	-49	S	G2M	G2M
ELOC	Significant padj (t-test) and delay	21.5964	4.60762e-09	3.83197e-08	0.00210607	-11	S	G2M	G2M
DECR1	Significant padj (t-test) and delay	21.5684	4.66075e-09	3.87076e-08	0.00256905	25	G1	G1	G2M
HNRNPH3	Significant padj (t-test) and delay and variability	21.5324	4.73017e-09	3.9175e-08	0.0059508	477	S	G2M	G2M
TAF3	Significant padj (t-test) and delay and variability	14.033	2.00956e-07	8.37386e-07	0.00355502	-98	S	G2M	G2M
KIFC1	Significant padj (t-test) and delay and variability	19.8451	9.72371e-09	6.96905e-08	0.13595	12	S	G2M	G2M
SPG7	Significant padj (t-test) and delay	21.4831	4.827e-09	3.99215e-08	0.000237827	27	G2M	G2M	G2M
IRX3	Significant padj (t-test) and delay and variability	21.4733	4.84656e-09	4.00277e-08	0.00370375	-66	S	S	G1
CCT6A	Significant padj (t-test) and delay and variability	21.4678	4.85756e-09	4.00631e-08	0.00410098	51	S	S	G2M
GTPBP4	Significant padj (t-test) and delay	21.4531	4.88704e-09	4.02506e-08	0.00135586	466	S	G2M	G2M
ARFRP1	Significant padj (t-test) and delay and variability	7.02198	6.17332e-05	0.000116788	0.00496734	52	S	G2M	G2M
ZKSCAN5	Significant padj (t-test) and delay	4.03786	0.00293804	0.00380694	0.00133375	-24	S	G2M	G2M
PPP2R5C	Significant padj (t-test) and delay	21.4317	4.93034e-09	4.05512e-08	0.000550809	11	G2M	G2M	G2M
ADK	Significant padj (t-test) and delay	4.6425	0.00121496	0.00169746	0.000761964	317	S	G2M	G2M
FMNL2	Rank-able	1.31991	0.219449	0.222812	2.01254e-05	-5	G1	S	G1
JPT1	Significant padj (t-test) and delay and variability	13.5024	2.80242e-07	1.11257e-06	0.0101291	21	S	G2M	G2M
TEAD4	Significant padj (t-test) and delay and variability	21.4034	4.98826e-09	4.09147e-08	0.00900946	113	S	S	G1
SYTL4	Significant padj (t-test) and delay and variability	21.3614	5.07573e-09	4.15056e-08	0.0108127	200	S	S	G1
HDLBP	Significant padj (t-test)	21.3613	5.07601e-09	4.15056e-08	0.000815178	-152	S	S	G1
SQSTM1	Significant padj (t-test) and delay	21.3563	5.08645e-09	4.15056e-08	0.00282325	23	G1	G1	G2M
PPCDC	Significant padj (t-test) and delay and variability	21.3555	5.08814e-09	4.15056e-08	0.00998228	293	S	S	G1
PMPCA	Significant padj (t-test) and delay	21.3251	5.15269e-09	4.19747e-08	0.0026003	229	S	S	G2M
KLHL12	Significant padj (t-test) and delay	21.3205	5.16239e-09	4.19963e-08	0.00196573	26	S	G2M	G2M
ARL6IP6	Significant padj (t-test) and delay and variability	6.82999	7.6431e-05	0.000140921	0.00349884	153	S	S	G1
RAPGEF1	Significant padj (t-test) and delay	21.2945	5.2184e-09	4.22537e-08	0.00036653	-109	S	G2M	G2M
DERA	Significant padj (t-test) and delay	21.2941	5.21931e-09	4.22537e-08	0.00106358	0	S	S	G1
PDIA6	Significant padj (t-test) and delay	21.2927	5.22243e-09	4.22537e-08	0.00306253	0	S	G2M	G2M
GBF1	Significant padj (t-test) and delay	21.2886	5.23119e-09	4.22537e-08	0.00190052	6	S	G2M	G2M
NONO	Significant padj (t-test) and delay	21.2833	5.24283e-09	4.22537e-08	0.000971396	-80	S	G2M	G2M
SLC27A2	Significant padj (t-test) and delay	21.2829	5.24362e-09	4.22537e-08	0.00230123	-123	S	S	G1
LMNB2	Significant padj (t-test) and delay and variability	12.1509	6.92197e-07	2.40115e-06	0.0363164	44	S	G2M	G2M
UBASH3B	Significant padj (t-test) and delay	4.94785	0.000793643	0.00114925	0.00332836	35	S	G2M	G1
RPS13	Significant padj (t-test) and delay	21.2606	5.29251e-09	4.25327e-08	0.000324088	0	G1	G1	G2M
WWP2	Significant padj (t-test) and delay	4.09353	0.00270271	0.00352499	0.00139931	-39	S	G2M	G2M
AC092338.1	Significant padj (t-test) and delay	10.2286	2.96371e-06	8.25436e-06	0.000192164	0	S	G2M	G2M
RCCD1	Significant padj (t-test) and delay and variability	21.246	5.32479e-09	4.27345e-08	0.0204091	89	S	G2M	G2M
HAT1	Significant padj (t-test) and delay and variability	21.2388	5.34078e-09	4.28052e-08	0.00924932	138	S	S	G1
DHX15	Significant padj (t-test) and delay and variability	21.231	5.35799e-09	4.28525e-08	0.00549726	299	S	S	G1
CCDC15	Significant padj (t-test) and delay and variability	21.2158	5.39206e-09	4.29927e-08	0.0494	-32	S	S	G1
SEMA3C	Significant padj (t-test) and delay and variability	21.2154	5.39302e-09	4.29927e-08	0.00589243	-56	G1	G1	G2M
GEN1	Significant padj (t-test) and delay and variability	13.9346	2.13551e-07	8.8247e-07	0.0432516	50	S	G2M	G2M
FANCD2	Significant padj (t-test) and delay and variability	20.1534	8.48768e-09	6.32651e-08	0.053697	138	S	G2M	G2M
AFG3L2	Significant padj (t-test) and delay and variability	21.186	5.45949e-09	4.34645e-08	0.00362181	447	S	S	G1
ERI3	Significant padj (t-test) and delay	21.1801	5.473e-09	4.34751e-08	0.00333129	65	S	G2M	G2M
ANKRD1	Significant padj (t-test) and delay	21.1556	5.52921e-09	4.3844e-08	0.003017	36	S	S	G1
DIP2B	Significant padj (t-test) and delay	7.65357	3.14707e-05	6.42231e-05	6.39323e-07	67	G1	S	G1
POLQ	Significant padj (t-test) and delay and variability	15.4184	8.88131e-08	4.18346e-07	0.0699474	-9	S	S	G1
PUS1	Significant padj (t-test) and delay and variability	21.1004	5.65834e-09	4.48084e-08	0.0035175	78	S	S	G1
FBXL20	Significant padj (t-test) and delay and variability	7.47263	3.80046e-05	7.56161e-05	0.00462523	20	G1	G1	G2M
TMX4	Significant padj (t-test) and delay	21.0857	5.6934e-09	4.50262e-08	0.00251724	324	S	S	G2M
VPS72	Significant padj (t-test) and delay	21.0646	5.74385e-09	4.53215e-08	0.000418501	108	S	G2M	G2M
CHMP4B	Significant padj (t-test) and delay	21.0638	5.74594e-09	4.53215e-08	0.0009977	140	S	S	G1
GTF3C5	Significant padj (t-test) and delay and variability	21.0556	5.76563e-09	4.54167e-08	0.00629029	256	S	G2M	G2M
SLC44A2	Significant padj (t-test) and delay	21.0017	5.89776e-09	4.63962e-08	0.00199228	0	S	G2M	G2M
PTPN12	Significant padj (t-test) and delay	20.9715	5.97333e-09	4.67224e-08	0.00012947	0	S	G2M	G2M
HTATSF1	Significant padj (t-test) and delay and variability	20.9695	5.97822e-09	4.67224e-08	0.00379941	-21	S	G2M	G2M
ITGAV	Significant padj (t-test) and delay	20.9695	5.9784e-09	4.67224e-08	0.00110179	-56	G1	G1	G2M
SBNO1	Significant padj (t-test) and delay	20.9509	6.02534e-09	4.70276e-08	0.00106668	0	S	G2M	G2M
RABL6	Significant padj (t-test) and delay and variability	20.928	6.08391e-09	4.7408e-08	0.00724727	209	S	G2M	G2M
MDFIC	Significant padj (t-test) and delay and variability	20.9046	6.14417e-09	4.77607e-08	0.0141053	-26	S	G2M	G2M
RABEP1	Significant padj (t-test) and delay	20.9019	6.1513e-09	4.77607e-08	0.00166709	644	S	S	G1
FHOD3	Significant padj (t-test) and delay	10.2424	2.93043e-06	8.19229e-06	0.00124341	-4	G1	G1	G2M
FLYWCH1	Significant padj (t-test)	7.09996	5.66719e-05	0.00010807	6.86299e-05	-247	S	G2M	S
SLC31A1	Significant padj (t-test) and delay	20.8218	6.36356e-09	4.93445e-08	0.00295138	-110	S	S	G1
IMMT	Significant padj (t-test) and delay	20.8068	6.40406e-09	4.95941e-08	0.00223387	233	S	G2M	G2M
CD86	Significant padj (t-test) and delay and variability	19.0769	1.37687e-08	9.23538e-08	0.069924	-9	G1	G1	G2M
TIMMDC1	Significant padj (t-test) and delay	20.7903	6.44932e-09	4.98798e-08	0.000927607	210	S	G2M	G2M
WDR62	Significant padj (t-test) and delay and variability	9.99294	3.59933e-06	9.74696e-06	0.0861393	97	S	G2M	G2M
PUM3	Significant padj (t-test) and delay and variability	10.5487	2.28987e-06	6.65748e-06	0.00385107	213	S	S	G1
TOX2	Significant padj (t-test) and delay	3.41182	0.00772729	0.00932373	0.000949956	186	S	G2M	G2M
RAD21	Significant padj (t-test) and delay and variability	17.7638	2.5768e-08	1.51235e-07	0.0176978	14	S	G2M	G2M
CROT	Significant padj (t-test) and delay	20.7338	6.60604e-09	5.10257e-08	0.00266116	12	G1	G1	G2M
TFDP1	Significant padj (t-test) and delay and variability	20.6834	6.74975e-09	5.20114e-08	0.0122719	128	S	S	G1
SNRPE	Significant padj (t-test) and delay	20.6829	6.7511e-09	5.20114e-08	0.00128748	222	S	G2M	G2M
AGPS	Significant padj (t-test) and delay	20.675	6.774e-09	5.21204e-08	0.00238113	242	S	G2M	G2M
BUB1	Significant padj (t-test) and delay and variability	10.8854	1.75849e-06	5.30931e-06	0.0663831	18	G2M	G2M	G2M
HMGXB4	Significant padj (t-test) and delay and variability	20.6404	6.87485e-09	5.28283e-08	0.0076987	220	S	S	G1
MAP2K7	Significant padj (t-test) and delay	20.5965	7.00539e-09	5.37621e-08	0.000282994	0	S	S	G1
CSTF2	Significant padj (t-test) and delay and variability	20.5647	7.10147e-09	5.43836e-08	0.00422294	2	S	G2M	G2M
KIF2A	Significant padj (t-test)	20.5637	7.10462e-09	5.43836e-08	0.00341174	-358	S	S	G1
PIAS1	Significant padj (t-test) and delay	7.12771	5.49812e-05	0.000105283	0.000101313	0	S	G2M	G2M
CRNDE	Significant padj (t-test) and delay and variability	20.5286	7.21246e-09	5.50678e-08	0.0134893	221	S	G2M	G2M
PLOD2	Significant padj (t-test) and delay and variability	20.5251	7.2234e-09	5.50807e-08	0.00524914	46	S	S	G1
DDX24	Significant padj (t-test) and delay	5.73455	0.000281733	0.000450274	0.000490868	-24	S	S	G2M
EIF3A	Significant padj (t-test) and delay	7.22301	4.95841e-05	9.61743e-05	0.000496134	34	S	G2M	G2M
TTI1	Significant padj (t-test) and delay and variability	19.7997	9.92207e-09	7.05188e-08	0.0093324	-56	S	S	G1
TMEM167A	Significant padj (t-test) and delay	20.4863	7.34501e-09	5.59365e-08	0.00325118	0	S	G2M	G2M
ARPC5	Significant padj (t-test) and delay	20.4829	7.35594e-09	5.59483e-08	0.000316421	0	G2M	G2M	G2M
WDR74	Significant padj (t-test) and delay	20.4531	7.45114e-09	5.66002e-08	0.00239494	82	S	S	G1
TBC1D2	Significant padj (t-test) and delay	20.447	7.47054e-09	5.66753e-08	0.000243399	-12	G1	G1	G2M
RHOU	Significant padj (t-test) and delay and variability	7.82811	2.63181e-05	5.49685e-05	0.0110141	-8	G2M	G2M	G2M
HIRA	Significant padj (t-test) and delay	20.4309	7.52293e-09	5.70003e-08	0.0028388	106	S	S	G1
MRPL42	Significant padj (t-test)	9.38839	6.03528e-06	1.53353e-05	0.00420249	-189	S	S	G1
ALG9	Significant padj (t-test)	7.26183	4.75537e-05	9.28801e-05	0.0022377	-289	S	S	G1
SNRPG	Significant padj (t-test) and delay and variability	20.4211	7.55467e-09	5.71681e-08	0.00715676	201	S	G2M	G2M
CALD1	Significant padj (t-test) and delay and variability	9.10521	7.76291e-06	1.8987e-05	0.00430594	121	G1	S	G2M
MYBBP1A	Rank-able	1.95438	0.0823846	0.0865655	0.00122457	-376	G1	S	G1
AGFG2	Significant padj (t-test)	5.60686	0.000331351	0.000520234	0.00244258	-141	S	S	G1
KLF10	Rank-able	3.22958	0.0103296	0.012202	0.00116036	298	G2M	G1	G2M
SMUG1	Significant padj (t-test) and delay	20.3256	7.87393e-09	5.94705e-08	0.00344794	641	S	G2M	G2M
GNAI3	Significant padj (t-test) and delay	20.3241	7.87886e-09	5.94705e-08	0.00161946	-52	S	G2M	G2M
NPL	Significant padj (t-test) and delay and variability	4.34169	0.00187282	0.00251807	0.00810176	7	G1	G1	G2M
CLASRP	Significant padj (t-test) and delay	6.32731	0.00013649	0.000234822	0.00141707	123	S	G2M	G2M
CNBP	Significant padj (t-test) and delay	20.2864	8.00921e-09	6.03779e-08	0.00200587	360	S	G2M	G2M
RMND5B	Significant padj (t-test) and delay and variability	20.2797	8.03266e-09	6.04782e-08	0.00851994	87	S	G2M	G2M
GOLM1	Significant padj (t-test) and delay and variability	20.2745	8.05056e-09	6.05366e-08	0.00464528	131	S	S	G1
ITGB1BP1	Significant padj (t-test) and delay and variability	20.2629	8.09132e-09	6.07664e-08	0.00813909	157	S	S	G2M
C7orf50	Significant padj (t-test) and delay and variability	20.2586	8.10652e-09	6.0804e-08	0.00786556	87	S	S	G2M
ASAP1	Significant padj (t-test) and delay	18.8023	1.56422e-08	1.01275e-07	0.00160147	-32	S	G2M	G1
RPL22L1	Significant padj (t-test) and delay	20.2469	8.14797e-09	6.10381e-08	0.0010873	323	S	S	G1
TKT	Significant padj (t-test) and delay	13.2859	3.22082e-07	1.25446e-06	0.000540559	78	G2M	G2M	G2M
RMI1	Significant padj (t-test) and delay and variability	12.6952	4.7593e-07	1.7486e-06	0.0114084	18	S	S	G1
EP400	Significant padj (t-test) and delay	20.1923	8.34441e-09	6.24313e-08	0.00321566	155	S	G2M	G2M
PSMD8	Significant padj (t-test) and delay	20.1833	8.37749e-09	6.26002e-08	0.0022003	161	S	S	G2M
RPLP1	Significant padj (t-test) and delay	20.1572	8.47371e-09	6.324e-08	0.000229581	0	G1	G1	G2M
CASP2	Significant padj (t-test) and delay	20.1443	8.5216e-09	6.34386e-08	0.00246183	201	S	G2M	G1
RPL36A	Significant padj (t-test)	20.1406	8.53556e-09	6.34633e-08	0.00021009	-501	G1	G1	G2M
TPM3	Significant padj (t-test) and delay	20.1217	8.60639e-09	6.38307e-08	0.00335154	203	S	G2M	G2M
ILK	Significant padj (t-test) and delay	20.1135	8.63733e-09	6.39409e-08	0.000338002	210	S	G2M	G2M
CDC25C	Significant padj (t-test) and delay and variability	20.1121	8.6427e-09	6.39409e-08	0.105326	42	G2M	G2M	G2M
CDCA2	Significant padj (t-test) and delay and variability	11.8008	8.87911e-07	2.9373e-06	0.146556	32	S	G2M	G2M
TBCA	Significant padj (t-test)	20.102	8.68126e-09	6.41466e-08	0.000217837	-335	S	S	G1
SRSF11	Significant padj (t-test) and delay	20.0976	8.6979e-09	6.419e-08	0.000338592	0	S	G2M	G2M
SOGA1	Significant padj (t-test) and delay and variability	20.0909	8.72338e-09	6.42986e-08	0.0118729	-5	S	G2M	G2M
CKS2	Significant padj (t-test) and delay and variability	14.6546	1.38081e-07	6.11723e-07	0.0328912	5	G2M	G2M	G2M
ERLIN1	Significant padj (t-test) and delay and variability	20.0704	8.80234e-09	6.48005e-08	0.00403542	199	S	G2M	G2M
TRAPPC6A	Significant padj (t-test) and delay and variability	20.0657	8.82058e-09	6.48546e-08	0.00482395	23	G1	G1	G2M
ELOVL6	Significant padj (t-test) and delay and variability	20.0557	8.85945e-09	6.50602e-08	0.0228859	-55	S	S	G1
RPL7A	Significant padj (t-test) and delay	20.0383	8.92772e-09	6.54005e-08	0.00102461	0	G1	G1	G2M
GCN1	Significant padj (t-test)	20.0305	8.95845e-09	6.55451e-08	0.00158273	-180	S	S	G1
FAM107B	Significant padj (t-test) and delay	20.0269	8.97269e-09	6.55688e-08	0.00124008	451	S	G2M	G2M
ASPH	Significant padj (t-test) and delay	5.51455	0.000373099	0.000578919	6.29831e-05	-62	S	G2M	G2M
EIF5	Significant padj (t-test) and delay	20.0107	9.03663e-09	6.59401e-08	0.00329215	27	S	G2M	G2M
AAMDC	Significant padj (t-test) and delay	20.0085	9.04562e-09	6.59401e-08	0.00063084	0	G2M	G2M	G2M
ZNF830	Significant padj (t-test) and delay	19.9944	9.1018e-09	6.62687e-08	0.00148118	-15	S	G2M	G2M
ZNRF3	Significant padj (t-test) and delay	9.85584	4.03741e-06	1.07863e-05	0.00195492	-94	S	G2M	G1
FAM168B	Significant padj (t-test) and delay	19.9863	9.13473e-09	6.64273e-08	0.00165499	140	S	G2M	G1
TMEM126B	Significant padj (t-test)	19.983	9.14793e-09	6.64423e-08	0.000416843	-414	S	G2M	G1
IL1R1	Rank-able	3.00331	0.0148763	0.0171913	0.00356613	27	G2M	G2M	G2M
DDX42	Significant padj (t-test) and delay	19.9757	9.17747e-09	6.65757e-08	0.00148471	37	S	G2M	G2M
VPS54	Significant padj (t-test) and delay	6.39086	0.000126626	0.000220009	0.00154813	0	S	S	G2M
SLC25A24	Significant padj (t-test) and delay	19.9559	9.2579e-09	6.70776e-08	0.00203615	101	S	G2M	G2M
BACE1	Significant padj (t-test) and delay	19.9364	9.3381e-09	6.74947e-08	0.00199076	147	S	S	G1
GIT1	Significant padj (t-test) and delay and variability	19.9321	9.35596e-09	6.75419e-08	0.00422271	116	S	G2M	G2M
ILKAP	Significant padj (t-test)	19.9104	9.4462e-09	6.81109e-08	0.00382115	-140	S	G2M	G1
TMEM19	Significant padj (t-test) and delay	19.9042	9.47229e-09	6.81356e-08	0.00249271	33	G2M	G2M	G2M
SDHAF3	Significant padj (t-test)	19.9014	9.48391e-09	6.81356e-08	0.00459146	-185	S	S	G1
SLC8A1	Significant padj (t-test) and delay	5.53064	0.000365433	0.000568653	0.00240437	65	S	S	G2M
NUP35	Significant padj (t-test) and delay and variability	3.98618	0.003176	0.0040895	0.00433078	-89	S	G2M	G2M
GCFC2	Significant padj (t-test) and delay and variability	19.8604	9.65804e-09	6.93031e-08	0.00412644	-68	S	S	G1
ELP6	Significant padj (t-test) and delay and variability	8.47078	1.39781e-05	3.16084e-05	0.0102694	152	S	G2M	G2M
ERP27	Significant padj (t-test)	19.8392	9.74942e-09	6.9748e-08	0.00647124	-146	G1	G1	G2M
TRAF2	Significant padj (t-test) and delay and variability	19.8379	9.75512e-09	6.9748e-08	0.00400743	192	S	G2M	G1
FNIP2	Significant padj (t-test) and delay and variability	9.43981	5.7695e-06	1.47528e-05	0.00526764	9	G1	G1	G2M
MAP2	Significant padj (t-test) and delay	5.04108	0.000698764	0.00102301	0.00346779	91	G2M	S	G2M
HNRNPF	Significant padj (t-test) and delay	19.8289	9.79415e-09	6.99186e-08	0.00254794	-104	S	S	G1
NRDC	Significant padj (t-test) and delay	6.13485	0.000171837	0.000288881	0.00274188	0	S	G2M	G2M
PPIL3	Significant padj (t-test) and delay	19.827	9.80245e-09	6.99186e-08	0.000578186	125	G2M	G2M	G2M
SGO1	Significant padj (t-test) and delay and variability	19.8204	9.83129e-09	7.00406e-08	0.124256	3	S	G2M	G2M
TARBP1	Significant padj (t-test) and delay	4.20219	0.00229923	0.00304065	0.000976617	31	S	S	G1
SEMA5A	Significant padj (t-test) and delay and variability	7.65943	3.12807e-05	6.39447e-05	0.0038093	-8	G1	G1	G2M
GNA13	Significant padj (t-test) and delay	19.8065	9.8921e-09	7.03897e-08	0.000396182	72	S	G2M	G2M
KHDRBS1	Rank-able	1.44853	0.181396	0.185248	0.00048997	-190	S	S	G1
ZNF106	Significant padj (t-test) and delay	14.2753	1.73297e-07	7.41829e-07	0.00217557	-97	S	G2M	G2M
MZT2A	Significant padj (t-test) and delay	19.7683	1.0062e-08	7.1343e-08	0.00202193	245	S	G2M	G2M
UPF3B	Significant padj (t-test) and delay	19.76	1.00995e-08	7.15241e-08	0.00151958	262	S	G2M	G2M
COL18A1	Significant padj (t-test)	19.7567	1.01142e-08	7.15434e-08	0.0024075	-201	S	S	G1
VAT1	Significant padj (t-test) and delay and variability	19.7166	1.02971e-08	7.25412e-08	0.00589423	-23	G1	G1	G2M
UPF2	Significant padj (t-test) and delay	19.7155	1.03021e-08	7.25412e-08	0.00178009	-19	S	S	G2M
KDM1A	Significant padj (t-test)	19.7151	1.03039e-08	7.25412e-08	0.000169418	-322	G2M	G2M	G2M
GATA3	Significant padj (t-test) and delay and variability	19.6978	1.03841e-08	7.30194e-08	0.00591809	71	G1	G1	G2M
NUP107	Significant padj (t-test) and delay and variability	14.167	1.85101e-07	7.82251e-07	0.00771153	142	S	G2M	G2M
OIP5	Significant padj (t-test) and delay and variability	17.7245	2.62726e-08	1.53291e-07	0.0793439	88	S	G2M	G2M
STAT2	Significant padj (t-test) and delay and variability	19.6105	1.07987e-08	7.57563e-08	0.00873438	-6	G1	G1	G2M
TTL	Significant padj (t-test) and delay and variability	19.5966	1.08662e-08	7.614e-08	0.00578209	10	S	S	G1
CDKN2AIPNL	Significant padj (t-test) and delay and variability	19.5812	1.09421e-08	7.64942e-08	0.00641037	251	S	G2M	G2M
GXYLT1	Significant padj (t-test) and delay	10.0517	3.42781e-06	9.33334e-06	0.00221763	133	S	S	G1
PSMD7	Significant padj (t-test) and delay	19.5789	1.09533e-08	7.64942e-08	0.00261107	-28	S	G2M	G2M
FAM161A	Significant padj (t-test) and delay and variability	19.5785	1.09552e-08	7.64942e-08	0.00876566	52	S	S	G1
RAB14	Significant padj (t-test) and delay	5.57252	0.000346257	0.00054164	0.000191742	-46	S	G2M	G2M
SULF2	Significant padj (t-test) and delay	7.48846	3.73775e-05	7.45175e-05	0.00111619	25	G1	S	G2M
C5	Significant padj (t-test) and delay and variability	15.0979	1.06611e-07	4.91285e-07	0.022046	113	S	G2M	G2M
CBLC	Significant padj (t-test) and delay	19.5478	1.11075e-08	7.74669e-08	0.000216293	85	G2M	G2M	G2M
RNF20	Significant padj (t-test) and delay	19.545	1.11218e-08	7.74761e-08	0.000356235	0	G2M	G2M	G2M
COX7B	Significant padj (t-test) and delay	19.4799	1.14533e-08	7.96523e-08	0.000524766	94	G1	S	G1
CAB39	Significant padj (t-test) and delay	19.4785	1.1461e-08	7.96523e-08	0.000521634	259	S	G2M	G2M
NIPA2	Significant padj (t-test) and delay	19.4714	1.14977e-08	7.98145e-08	0.0024343	73	S	S	G1
TGFBI	Significant padj (t-test) and delay	19.4633	1.15401e-08	8.00157e-08	7.50925e-05	118	S	S	G2M
ARID4B	Significant padj (t-test)	7.12255	5.52912e-05	0.000105809	0.000278486	-226	G2M	G2M	G2M
ACOX1	Significant padj (t-test) and delay and variability	19.4426	1.16486e-08	8.06745e-08	0.00635766	25	G1	G1	G2M
ADORA2B	Significant padj (t-test) and delay	19.4326	1.17015e-08	8.09464e-08	0.00299547	76	S	G2M	G2M
AVEN	Significant padj (t-test) and delay	19.4243	1.17457e-08	8.11584e-08	0.00299999	716	S	S	G1
AK2	Significant padj (t-test)	19.416	1.17899e-08	8.13693e-08	0.00340162	-167	S	S	G1
RPL8	Significant padj (t-test) and delay	19.3556	1.21178e-08	8.35355e-08	0.000236586	0	G1	S	G2M
SZRD1	Significant padj (t-test) and delay	19.3436	1.21841e-08	8.36331e-08	0.00320597	0	S	G2M	G2M
B4GALT2	Significant padj (t-test) and delay	19.3424	1.21909e-08	8.36331e-08	0.00184005	20	S	S	G1
DCAF5	Significant padj (t-test) and delay and variability	19.3395	1.22072e-08	8.36331e-08	0.00374631	155	G1	G1	G2M
SLC1A4	Significant padj (t-test) and delay and variability	19.3392	1.22088e-08	8.36331e-08	0.0128858	22	S	S	G1
VDAC3	Significant padj (t-test) and delay and variability	19.3379	1.22161e-08	8.36331e-08	0.00465927	519	S	G2M	G2M
EIF3F	Significant padj (t-test) and delay	19.3344	1.22354e-08	8.36691e-08	0.0016894	0	G1	G1	G2M
WDR37	Significant padj (t-test) and delay	3.75182	0.00454191	0.00567311	0.00303985	0	S	G2M	G2M
NHS	Significant padj (t-test)	4.5359	0.00141419	0.00195158	0.00149634	-148	S	G2M	G1
FAM49B	Significant padj (t-test) and delay	19.3145	1.23466e-08	8.43107e-08	0.00174835	384	S	S	G1
KLHL23	Significant padj (t-test) and delay and variability	19.3126	1.23575e-08	8.43107e-08	0.0100792	0	S	S	G1
AC027117.2	Significant padj (t-test) and delay and variability	13.2412	3.31549e-07	1.28545e-06	0.0243439	-2	G1	G1	G2M
AC100801.1	Significant padj (t-test) and delay	19.2891	1.24911e-08	8.50201e-08	0.00188694	-45	S	G2M	G2M
LYRM7	Significant padj (t-test)	19.2868	1.25042e-08	8.50201e-08	0.00418146	-132	S	S	G1
AVPI1	Significant padj (t-test) and delay	19.2692	1.26047e-08	8.56054e-08	0.000313582	0	S	S	G1
TOPBP1	Significant padj (t-test) and delay and variability	18.762	1.59401e-08	1.02758e-07	0.0133972	17	S	S	G1
SMC6	Significant padj (t-test) and delay	15.8895	6.83339e-08	3.37593e-07	0.00317481	62	S	S	G1
TSTD1	Significant padj (t-test) and delay	6.87543	7.26358e-05	0.000134973	0.00110977	179	S	S	G2M
PLEKHG3	Significant padj (t-test)	7.72216	2.93247e-05	6.04226e-05	0.000235079	-145	S	S	G2M
AKIP1	Significant padj (t-test) and delay	19.2077	1.29649e-08	8.79521e-08	0.0032637	96	S	S	G1
SLC39A9	Significant padj (t-test)	3.65435	0.00528167	0.00652685	3.85377e-05	-250	S	G2M	S
FRMD3	Rank-able	1.99102	0.0776684	0.0818263	6.52862e-05	-319	G2M	G2M	G2M
KIAA0319L	Significant padj (t-test) and delay	19.1858	1.30959e-08	8.87398e-08	0.00216863	13	G1	G1	G2M
MFSD14B	Significant padj (t-test) and delay	19.169	1.31972e-08	8.93246e-08	0.0021284	51	S	S	G1
CNOT7	Significant padj (t-test) and delay	19.1559	1.32769e-08	8.97621e-08	0.00167497	95	S	G2M	G2M
CHP1	Significant padj (t-test) and delay	19.1532	1.3293e-08	8.97691e-08	0.000807683	86	G1	G1	G2M
VDAC1	Significant padj (t-test) and delay	19.1323	1.34216e-08	9.05354e-08	0.000956137	451	S	S	G1
CEBPZ	Significant padj (t-test) and delay	19.1282	1.34468e-08	9.06025e-08	0.0027441	29	S	S	G1
ANXA1	Significant padj (t-test) and delay	15.5672	8.16915e-08	3.92528e-07	0.00122844	354	G2M	G2M	G2M
SMIM4	Significant padj (t-test) and delay	19.0856	1.37137e-08	9.21926e-08	0.00201982	-4	S	G2M	G1
LIMS1	Significant padj (t-test) and delay	19.0542	1.39135e-08	9.31076e-08	0.00117306	36	S	S	G2M
PPP1R14C	Significant padj (t-test) and delay and variability	19.053	1.39216e-08	9.31076e-08	0.00399462	41	S	G2M	G1
RAB34	Significant padj (t-test) and delay	19.052	1.39279e-08	9.31076e-08	0.00125916	501	S	S	G2M
POLR2B	Significant padj (t-test) and delay	19.0494	1.39446e-08	9.31149e-08	0.000219009	-98	S	G2M	G2M
RPL10A	Significant padj (t-test) and delay	19.0456	1.39692e-08	9.31346e-08	0.00123953	459	G1	G1	G2M
RPS11	Significant padj (t-test) and delay	19.0441	1.39788e-08	9.31346e-08	0.00092919	11	G1	G1	G2M
CIT	Significant padj (t-test) and delay and variability	8.10555	1.99311e-05	4.30651e-05	0.105145	29	S	G2M	G2M
BRAP	Significant padj (t-test) and delay	19.0359	1.40322e-08	9.3386e-08	0.000483202	0	S	G2M	G2M
ZFP36L2	Significant padj (t-test) and delay	19.0265	1.40928e-08	9.36847e-08	0.00222376	-14	G1	G1	G2M
DDAH1	Significant padj (t-test) and delay and variability	19.0226	1.41181e-08	9.37488e-08	0.00929544	175	S	S	G2M
H2AFY	Significant padj (t-test) and delay	19.0127	1.4183e-08	9.4075e-08	0.00313353	190	S	G2M	G2M
PTPN13	Significant padj (t-test) and delay	10.9603	1.65972e-06	5.04944e-06	0.00247117	0	S	G2M	G2M
NFE2L1	Significant padj (t-test) and delay	18.9856	1.43625e-08	9.51593e-08	6.96563e-05	-93	S	S	G2M
GRHL2	Significant padj (t-test) and delay	18.9822	1.43848e-08	9.52014e-08	5.99452e-05	142	G2M	G2M	G2M
FOXK1	Significant padj (t-test) and delay	15.3081	9.45396e-08	4.40088e-07	3.11256e-05	4	G2M	G2M	G2M
CAST	Significant padj (t-test) and delay	7.10382	5.64333e-05	0.000107649	0.00164485	-46	S	G2M	G2M
PPM1G	Significant padj (t-test) and delay and variability	18.9546	1.45702e-08	9.63216e-08	0.00969884	97	S	S	G2M
CCNL1	Significant padj (t-test) and delay	11.9355	8.0616e-07	2.71283e-06	0.00191936	24	G1	G2M	G2M
FRMD8	Significant padj (t-test) and delay	4.34701	0.00185835	0.00249974	2.50077e-05	127	S	S	S
GSN	Significant padj (t-test) and delay	11.9337	8.07184e-07	2.71474e-06	0.00200922	-14	G1	G1	G2M
SCGB1A1	Significant padj (t-test) and delay	8.11283	1.97883e-05	4.28683e-05	0.00311163	21	G1	S	G2M
GNPNAT1	Significant padj (t-test) and delay and variability	18.9359	1.46976e-08	9.70564e-08	0.003596	317	S	S	G1
GPX2	Significant padj (t-test) and delay	18.9306	1.47337e-08	9.71872e-08	0.000337905	171	G2M	S	G2M
BCL2L13	Significant padj (t-test) and delay	18.9241	1.47785e-08	9.72672e-08	0.000329531	10	S	G2M	G2M
HEXD	Significant padj (t-test) and delay	7.86367	2.53863e-05	5.32087e-05	0.000550001	295	G1	G2M	G2M
FOPNL	Significant padj (t-test) and delay and variability	18.9185	1.48168e-08	9.74118e-08	0.00495455	0	S	G2M	G2M
ACTN1	Significant padj (t-test) and delay	18.9035	1.4921e-08	9.78841e-08	0.000804851	5	S	S	G2M
PCNT	Significant padj (t-test) and delay and variability	18.9034	1.49215e-08	9.78841e-08	0.012665	122	S	G2M	G2M
CLTA	Significant padj (t-test) and delay	3.9611	0.00329876	0.00423386	0.000122423	21	G2M	G2M	G2M
AP3M1	Significant padj (t-test) and delay	18.8981	1.49582e-08	9.7967e-08	0.000254585	0	G2M	S	G2M
DBF4	Significant padj (t-test) and delay and variability	18.8969	1.4967e-08	9.7967e-08	0.0410852	8	S	G2M	G2M
NAV1	Significant padj (t-test) and delay and variability	14.7675	1.29194e-07	5.76636e-07	0.00530687	-10	G1	G1	G2M
RAI1	Significant padj (t-test) and delay	18.8813	1.50758e-08	9.82258e-08	0.00154067	364	G1	S	G2M
TRIR	Significant padj (t-test) and delay	18.8808	1.50792e-08	9.82258e-08	0.00151229	286	S	S	G2M
SYAP1	Significant padj (t-test) and delay	18.8794	1.50889e-08	9.82258e-08	0.000644833	212	S	S	G2M
IARS	Significant padj (t-test) and delay and variability	18.8714	1.51454e-08	9.84866e-08	0.010611	152	S	G2M	G2M
MORF4L1	Significant padj (t-test) and delay	18.8643	1.51955e-08	9.87042e-08	0.00101095	463	S	G2M	G2M
PLEKHA5	Significant padj (t-test) and delay	4.57616	0.00133511	0.00185275	0.000742509	62	G2M	G2M	G2M
ZFAND3	Significant padj (t-test)	6.77822	8.10211e-05	0.000148321	2.33904e-05	-265	S	S	G2M
POLD3	Significant padj (t-test) and delay and variability	7.14697	5.3841e-05	0.000103366	0.0150948	-32	S	S	G1
ANXA11	Significant padj (t-test) and delay	18.8341	1.54116e-08	9.98908e-08	0.000296608	0	G1	G2M	G1
ZSWIM9	Significant padj (t-test) and delay	6.01135	0.000199702	0.000330693	0.00268601	33	S	S	G1
THOC7	Significant padj (t-test) and delay	9.29324	6.56331e-06	1.6497e-05	0.00114357	-14	S	G2M	G2M
KRAS	Significant padj (t-test) and delay	18.7956	1.56913e-08	1.01483e-07	0.001221	0	G2M	G2M	G2M
PRMT3	Significant padj (t-test) and delay	18.7872	1.57533e-08	1.01774e-07	0.00334067	-117	S	S	G1
EXOC6	Significant padj (t-test) and delay and variability	12.7465	4.59748e-07	1.69856e-06	0.00469856	127	S	S	G2M
BTBD10	Significant padj (t-test) and delay	13.8662	2.22816e-07	9.14419e-07	0.000491135	0	S	G2M	G2M
GNA11	Significant padj (t-test) and delay and variability	18.775	1.58434e-08	1.02245e-07	0.00401045	21	S	G2M	G1
DDX39A	Significant padj (t-test) and delay and variability	18.7444	1.60721e-08	1.03497e-07	0.0145142	144	S	G2M	G2M
RPL19	Significant padj (t-test) and delay	18.7193	1.62627e-08	1.04519e-07	0.000488506	0	G1	G1	G2M
SEPT10	Significant padj (t-test)	18.7189	1.62659e-08	1.04519e-07	0.000108108	-360	S	S	G2M
TNIP1	Significant padj (t-test)	6.05108	0.000190236	0.000316335	0.000575169	-218	S	G2M	G1
CLMN	Significant padj (t-test) and delay	18.7061	1.63641e-08	1.05037e-07	0.00190985	234	S	S	G1
FOXJ3	Significant padj (t-test) and delay	4.10409	0.00266041	0.00347438	0.00015446	1	S	G2M	G2M
REXO4	Significant padj (t-test) and delay	18.6822	1.65494e-08	1.05845e-07	0.00102632	89	S	S	G2M
UBE2R2	Significant padj (t-test) and delay	18.6807	1.65609e-08	1.05845e-07	0.000358269	-112	S	G2M	G2M
MARS	Significant padj (t-test) and delay and variability	18.6807	1.6561e-08	1.05845e-07	0.0212441	23	S	G2M	G2M
BAG3	Significant padj (t-test) and delay	18.6629	1.67005e-08	1.06622e-07	0.000919402	-42	S	G2M	G2M
SPAG9	Significant padj (t-test) and delay	18.6571	1.67463e-08	1.068e-07	0.000295684	0	S	G2M	G2M
MIS18BP1	Significant padj (t-test) and delay and variability	13.1067	3.61969e-07	1.38627e-06	0.0141957	31	S	G2M	G2M
UST	Significant padj (t-test) and delay	5.2218	0.000547881	0.000820445	0.00118991	342	G1	G1	G2M
MAML2	Significant padj (t-test) and delay	18.6441	1.68493e-08	1.07342e-07	0.00247116	-54	G1	S	G2M
RTN4	Significant padj (t-test) and delay	10.7051	2.02374e-06	5.96517e-06	0.000130315	38	S	S	G2M
PSMD3	Significant padj (t-test) and delay and variability	18.6267	1.69882e-08	1.08111e-07	0.00451454	-5	S	G2M	G2M
KRT17	Significant padj (t-test) and delay	18.6175	1.7062e-08	1.08409e-07	0.00339822	61	G1	G1	G2M
SLC25A43	Significant padj (t-test) and delay	18.6155	1.70784e-08	1.08409e-07	0.00200344	93	S	G2M	G2M
SNHG6	Significant padj (t-test) and delay	18.6141	1.70894e-08	1.08409e-07	0.000728509	307	S	S	G1
KRT7	Significant padj (t-test) and delay	18.6101	1.71216e-08	1.08498e-07	0.00158616	91	G1	G1	G2M
RPS4X	Significant padj (t-test) and delay	13.5353	2.74431e-07	1.0946e-06	0.00110567	-6	G1	G1	G2M
CD46	Significant padj (t-test) and delay	14.0089	2.03966e-07	8.4756e-07	0.000626129	0	G1	G1	G2M
PBX3	Significant padj (t-test) and delay and variability	18.5793	1.73731e-08	1.09974e-07	0.00673508	64	S	S	G1
TSPAN1	Significant padj (t-test) and delay	18.5728	1.74261e-08	1.10193e-07	0.00241722	81	G1	G1	G2M
DCAF15	Significant padj (t-test) and delay and variability	18.5578	1.75509e-08	1.10864e-07	0.00915628	319	S	G2M	G2M
PRMT5	Significant padj (t-test) and delay	5.11031	0.000636237	0.000939777	0.00241842	-9	S	G2M	G2M
ITGA4	Significant padj (t-test) and delay	18.5464	1.76456e-08	1.11345e-07	0.000463166	121	S	S	G2M
TULP3	Significant padj (t-test) and delay	9.85768	4.03116e-06	1.07745e-05	0.00297484	25	S	S	G1
GSK3B	Significant padj (t-test) and delay	18.5369	1.77249e-08	1.11727e-07	0.000613847	64	S	G2M	G2M
CYP2S1	Significant padj (t-test) and delay	5.29194	0.00049915	0.000753718	0.000544471	333	G2M	G1	G2M
CIAO2B	Significant padj (t-test)	11.4097	1.18187e-06	3.76669e-06	0.000775367	-350	S	S	G1
ANKMY1	Rank-able	1.55892	0.153446	0.157351	0.000204308	-43	S	S	S
ACTR2	Significant padj (t-test) and delay	18.5163	1.78994e-08	1.12708e-07	0.000307252	4	S	G2M	G2M
MFF	Significant padj (t-test) and delay	18.5133	1.7925e-08	1.12714e-07	0.00216073	499	S	G2M	G2M
ADGRG1	Significant padj (t-test) and delay	18.5117	1.79382e-08	1.12714e-07	0.000127635	-106	S	G2M	G2M
SIKE1	Significant padj (t-test) and delay and variability	18.5024	1.80178e-08	1.13095e-07	0.00409802	58	S	G2M	G2M
ACACA	Significant padj (t-test) and delay	8.59639	1.24073e-05	2.85207e-05	0.00074518	38	S	S	G1
RPL24	Significant padj (t-test) and delay	18.4943	1.80873e-08	1.13412e-07	0.000238238	420	G1	G1	G2M
BARX2	Significant padj (t-test) and delay and variability	6.55709	0.000104312	0.000186002	0.0266537	75	S	S	G2M
NCBP3	Significant padj (t-test)	10.0682	3.38122e-06	9.22594e-06	0.001367	-132	S	S	G2M
IVNS1ABP	Significant padj (t-test) and delay	18.4617	1.83703e-08	1.15065e-07	2.66018e-05	150	S	S	G1
ANKRD10	Significant padj (t-test) and delay	18.4401	1.85603e-08	1.15919e-07	0.00338573	0	G1	G2M	G2M
BRD1	Significant padj (t-test) and delay	18.4396	1.85649e-08	1.15919e-07	0.00270763	-79	S	G2M	G2M
SCPEP1	Significant padj (t-test) and delay and variability	18.4283	1.86652e-08	1.16423e-07	0.00555566	23	G1	G1	G2M
CRYBG3	Rank-able	2.06038	0.0694375	0.0735969	0.000557831	-132	S	G2M	G2M
ATP6V1E2	Significant padj (t-test) and delay and variability	18.3995	1.89234e-08	1.1791e-07	0.00678119	0	S	G2M	G2M
TRIP11	Significant padj (t-test) and delay	18.3951	1.89632e-08	1.18035e-07	0.000219039	-41	G2M	G2M	G2M
COX17	Significant padj (t-test) and delay and variability	18.3875	1.90323e-08	1.18342e-07	0.00642205	434	S	G2M	G2M
CBLB	Significant padj (t-test) and delay and variability	6.93529	6.79469e-05	0.000127251	0.00422564	-20	G1	G1	G2M
TMEM209	Significant padj (t-test) and delay and variability	18.3849	1.90556e-08	1.18363e-07	0.00849524	72	S	S	G1
NUDT22	Significant padj (t-test) and delay	18.3818	1.90835e-08	1.18413e-07	0.000565028	-32	S	S	G2M
CENPC	Significant padj (t-test) and delay	8.07665	2.05095e-05	4.41829e-05	0.0023933	-84	S	G2M	G2M
NUP214	Significant padj (t-test) and delay	18.3471	1.94036e-08	1.20274e-07	0.000943619	19	S	S	G1
RPL9	Significant padj (t-test) and delay	18.3393	1.94764e-08	1.206e-07	0.000662312	0	G1	G1	G2M
DPH6	Significant padj (t-test) and delay and variability	18.3183	1.96726e-08	1.21605e-07	0.00552286	39	G2M	G2M	G2M
MIR222HG	Significant padj (t-test) and delay	6.37831	0.000128511	0.000222635	0.000855817	-79	G1	G1	G2M
MED30	Significant padj (t-test) and delay and variability	18.3155	1.96998e-08	1.21605e-07	0.00397152	9	S	G2M	G2M
IGF1R	Significant padj (t-test) and delay and variability	7.27995	4.66378e-05	9.12705e-05	0.00357313	32	G1	G1	G2M
RTN4IP1	Significant padj (t-test) and delay and variability	13.5758	2.6745e-07	1.07178e-06	0.00735068	-10	G2M	G2M	G2M
MAN1B1	Significant padj (t-test) and delay	18.2844	1.99955e-08	1.23302e-07	0.00015907	-54	S	G2M	G2M
DDX10	Significant padj (t-test) and delay	18.2432	2.03965e-08	1.2556e-07	0.00163105	16	S	G2M	G2M
SMYD2	Significant padj (t-test) and delay and variability	18.2424	2.04038e-08	1.2556e-07	0.00580889	48	S	G2M	G2M
UGGT1	Significant padj (t-test) and delay	18.2379	2.04487e-08	1.25707e-07	0.00191496	278	S	S	G1
SEC16A	Significant padj (t-test)	18.2334	2.04929e-08	1.25849e-07	0.00072571	-176	S	S	G1
ACTL6A	Significant padj (t-test) and delay and variability	18.2149	2.06757e-08	1.26841e-07	0.00442062	257	S	G2M	G2M
NUP93	Significant padj (t-test) and delay and variability	18.2069	2.07558e-08	1.27201e-07	0.00428452	-56	S	G2M	G2M
TPM1	Significant padj (t-test) and delay	7.63146	3.21988e-05	6.55256e-05	0.000374396	49	G1	S	G2M
PHKA2	Rank-able	2.5374	0.0318461	0.0351078	6.02325e-05	-86	S	S	S
PRPF6	Significant padj (t-test) and delay	18.1771	2.10572e-08	1.28916e-07	0.000727028	247	S	G2M	G2M
MECOM	Significant padj (t-test) and delay	12.1189	7.0794e-07	2.44456e-06	0.00309321	-9	G1	G1	G2M
SEC23B	Significant padj (t-test)	18.1557	2.12756e-08	1.30119e-07	0.0030006	-144	S	S	G1
STAT1	Significant padj (t-test) and delay	18.1505	2.13299e-08	1.30184e-07	0.000628442	73	G2M	G2M	G2M
PRSS3	Significant padj (t-test) and delay	18.1465	2.13705e-08	1.30299e-07	0.00227673	-28	S	S	G1
SPC25	Significant padj (t-test) and delay and variability	18.1414	2.1424e-08	1.30468e-07	0.150969	156	S	G2M	G2M
CCT4	Significant padj (t-test) and delay	18.1396	2.1442e-08	1.30468e-07	0.00275359	170	S	G2M	G2M
SOCS7	Significant padj (t-test) and delay	18.1069	2.17842e-08	1.32415e-07	0.000325724	5	S	G2M	G2M
PSMA5	Significant padj (t-test) and delay	18.0982	2.18763e-08	1.3284e-07	0.000772201	-37	G1	G2M	G2M
SPTLC3	Rank-able	1.40144	0.194613	0.198237	4.29569e-05	-12	G2M	G2M	G2M
TOP1	Significant padj (t-test) and delay	16.1534	5.91873e-08	3.00369e-07	0.00115906	0	S	G2M	G2M
MYADM	Significant padj (t-test) and delay	18.0805	2.20653e-08	1.33851e-07	0.0014111	141	G1	G1	G2M
LINC01186	Significant padj (t-test) and delay	12.8562	4.27177e-07	1.60004e-06	0.00345668	-43	S	G2M	G2M
MTUS1	Significant padj (t-test) and delay	8.73603	1.08851e-05	2.54643e-05	0.000492284	-11	G1	G1	G2M
LTA4H	Significant padj (t-test) and delay	18.0471	2.24273e-08	1.35908e-07	0.00176419	486	G1	G1	G2M
IFI27L1	Significant padj (t-test) and delay	18.0358	2.25505e-08	1.36517e-07	0.00193886	37	S	S	G2M
DEF8	Rank-able	1.49515	0.169088	0.172976	0.000144603	-96	G1	S	G1
MYH10	Significant padj (t-test) and delay	18.0284	2.26318e-08	1.3687e-07	0.00151414	148	S	G2M	G1
ARPC2	Significant padj (t-test) and delay	18.0258	2.266e-08	1.36901e-07	0.000852472	246	S	G2M	G2M
COX5B	Significant padj (t-test) and delay	18.023	2.26918e-08	1.36955e-07	0.000239392	-63	G1	S	G1
DNAJA3	Significant padj (t-test) and delay and variability	17.9951	2.30021e-08	1.38687e-07	0.00440332	54	S	S	G1
MTHFD2	Significant padj (t-test) and delay and variability	17.9889	2.30718e-08	1.38967e-07	0.0151607	80	S	G2M	G1
SUV39H2	Significant padj (t-test) and delay and variability	17.9786	2.31881e-08	1.3926e-07	0.010634	159	S	S	G2M
ANKLE2	Significant padj (t-test)	17.9645	2.33488e-08	1.40069e-07	0.000890226	-156	S	S	G1
HINT1	Significant padj (t-test) and delay	17.9308	2.37368e-08	1.41969e-07	0.000852224	-27	S	G2M	G2M
SCCPDH	Significant padj (t-test) and delay	12.3325	6.09847e-07	2.15945e-06	0.000362908	317	G1	S	G1
SPATS2L	Significant padj (t-test) and delay	17.9166	2.39026e-08	1.42817e-07	0.000534004	0	S	G2M	G2M
UBTF	Significant padj (t-test) and delay	11.7131	9.45974e-07	3.10619e-06	0.001113	0	S	G2M	G2M
THBS1	Significant padj (t-test) and delay	17.914	2.3932e-08	1.42849e-07	0.002337	-16	S	S	G2M
ARHGEF12	Rank-able	3.29846	0.00925266	0.0110215	0.00011377	-90	S	G2M	G2M
TPT1	Significant padj (t-test) and delay	17.9085	2.39971e-08	1.42996e-07	0.000636125	0	G1	G1	G2M
VPS35	Significant padj (t-test) and delay	17.9079	2.40046e-08	1.42996e-07	0.000240914	47	S	G2M	G2M
GLMN	Significant padj (t-test) and delay and variability	3.81093	0.0041472	0.00521504	0.00381704	40	S	S	G1
CRTAP	Significant padj (t-test) and delay	17.8843	2.42831e-08	1.44223e-07	0.00061092	22	G1	G1	G2M
PCGF5	Significant padj (t-test) and delay	17.8764	2.43779e-08	1.44642e-07	0.00226942	67	S	S	G1
ETS2	Rank-able	2.75665	0.0222335	0.0250763	0.000307202	-14	G1	S	G2M
EMC8	Rank-able	3.21855	0.0105137	0.0123998	0.00552781	-99	S	G2M	G2M
TMA16	Significant padj (t-test) and delay	6.83122	7.63252e-05	0.000140775	0.0020099	15	S	S	G1
STARD7	Significant padj (t-test) and delay	17.8592	2.45843e-08	1.45722e-07	0.00122963	-82	S	S	G1
CDK14	Significant padj (t-test) and delay and variability	8.89402	9.40581e-06	2.23721e-05	0.00424547	40	S	S	G1
APOO	Significant padj (t-test) and delay and variability	9.51073	5.42386e-06	1.39522e-05	0.00635774	-5	G1	S	G1
WRN	Significant padj (t-test) and delay	5.71246	0.000289704	0.000461899	0.00203279	146	S	S	G1
TCERG1	Significant padj (t-test) and delay	17.8255	2.49952e-08	1.4801e-07	0.00161505	-65	S	G2M	G2M
HMCES	Significant padj (t-test) and delay	17.8183	2.50838e-08	1.48387e-07	0.00260874	87	S	G2M	G1
XPOT	Significant padj (t-test) and delay and variability	17.8133	2.51466e-08	1.48612e-07	0.00612235	62	S	S	G2M
VSNL1	Significant padj (t-test) and delay	7.44185	3.92574e-05	7.77973e-05	0.00044726	47	G1	S	G2M
ZMYND8	Significant padj (t-test) and delay	17.7977	2.534e-08	1.49607e-07	0.000229065	25	G2M	G2M	G2M
MRPS7	Significant padj (t-test) and delay	7.00814	6.2682e-05	0.000118395	0.00256811	23	S	S	G2M
SLAIN2	Significant padj (t-test) and delay	5.96292	0.00021194	0.000347866	0.000746978	-19	S	G2M	G2M
CENPT	Significant padj (t-test) and delay and variability	17.7742	2.56355e-08	1.51201e-07	0.00951607	29	S	G2M	G2M
SH2D4A	Significant padj (t-test) and delay	17.7689	2.57027e-08	1.51235e-07	0.0025892	142	S	S	G1
SORL1	Significant padj (t-test) and delay	9.84566	4.07223e-06	1.08745e-05	0.000125077	276	G2M	G1	G2M
RPL23	Significant padj (t-test)	17.7678	2.57168e-08	1.51235e-07	0.000346144	-255	G1	G1	G2M
GRK2	Significant padj (t-test) and delay and variability	17.766	2.57399e-08	1.51235e-07	0.0083829	-4	S	S	G2M
DNAJC1	Significant padj (t-test) and delay	17.7657	2.57433e-08	1.51235e-07	0.00154844	103	S	S	G1
EIF3H	Significant padj (t-test) and delay	17.7497	2.59477e-08	1.52048e-07	0.00219053	0	G1	G1	G2M
COL4A2	Significant padj (t-test) and delay	17.7489	2.59575e-08	1.52048e-07	0.00233811	198	S	G2M	G2M
FAM192A	Significant padj (t-test) and delay	17.7444	2.60159e-08	1.5224e-07	0.00145436	0	S	S	G2M
KBTBD2	Significant padj (t-test) and delay	17.7423	2.60428e-08	1.52248e-07	0.00306339	0	S	G2M	G2M
PFAS	Significant padj (t-test) and delay and variability	17.7258	2.62559e-08	1.53291e-07	0.00621823	488	S	G2M	G1
MCC	Significant padj (t-test) and delay	3.85232	0.0038925	0.00492176	0.00116082	-18	G1	G1	G2M
WDR54	Significant padj (t-test) and delay and variability	5.52694	0.000367179	0.000570923	0.00607975	-8	S	G2M	G2M
KANK1	Significant padj (t-test) and delay	4.51533	0.00145652	0.00200443	0.00345405	72	G1	G1	G2M
C2CD3	Significant padj (t-test) and delay	3.41224	0.00772222	0.00932137	0.000845121	1	S	S	G1
C11orf24	Significant padj (t-test) and delay and variability	17.6787	2.6876e-08	1.56659e-07	0.0103527	-11	S	S	G1
EIF3K	Significant padj (t-test) and delay	17.6707	2.69834e-08	1.57131e-07	0.000413057	0	G1	S	G2M
FAM120A	Significant padj (t-test) and delay	17.6655	2.70527e-08	1.57381e-07	0.000786446	346	S	G2M	G2M
EED	Significant padj (t-test) and delay and variability	13.248	3.30095e-07	1.28148e-06	0.00692936	-103	S	S	G1
TMEM143	Significant padj (t-test) and delay and variability	17.6387	2.74153e-08	1.59335e-07	0.0145582	76	S	G2M	G2M
KLHL42	Significant padj (t-test) and delay	15.9989	6.43655e-08	3.21404e-07	0.000731467	-17	S	S	G1
SRD5A1	Significant padj (t-test) and delay	17.6142	2.7752e-08	1.61135e-07	0.00325277	-52	S	S	G1
MITF	Significant padj (t-test) and delay and variability	17.6081	2.78366e-08	1.61383e-07	0.00368781	-42	S	S	G1
ZDHHC20	Significant padj (t-test) and delay	17.6064	2.78591e-08	1.61383e-07	0.00283806	0	S	G2M	G2M
LTBP1	Significant padj (t-test) and delay and variability	17.6052	2.7876e-08	1.61383e-07	0.00757371	119	S	G2M	G2M
MSH3	Significant padj (t-test) and delay	8.07725	2.04973e-05	4.41725e-05	0.00175926	2	S	S	G1
KARS	Significant padj (t-test) and delay	17.5673	2.84086e-08	1.63889e-07	0.000604894	-74	S	G2M	G2M
PSMB7	Significant padj (t-test) and delay	17.5669	2.84139e-08	1.63889e-07	1.52434e-05	0	G2M	G2M	G2M
ZCRB1	Significant padj (t-test) and delay	17.5666	2.84188e-08	1.63889e-07	0.00176227	-26	S	G2M	G2M
MTCH1	Significant padj (t-test)	9.78416	4.28961e-06	1.13684e-05	0.000770704	-165	S	G2M	G2M
GABARAPL1	Significant padj (t-test) and delay and variability	17.5625	2.84768e-08	1.63894e-07	0.00990504	14	G1	G1	G2M
EIF3G	Significant padj (t-test) and delay	17.5616	2.84897e-08	1.63894e-07	0.00145509	57	G1	G1	G2M
TMEM159	Significant padj (t-test) and delay	17.5607	2.85021e-08	1.63894e-07	0.00265183	344	G1	G1	G2M
SMAD3	Significant padj (t-test) and delay	5.03924	0.000700512	0.00102532	0.000213905	-24	S	S	G2M
AP1M1	Significant padj (t-test) and delay	5.07808	0.000664555	0.000977731	0.00271279	-4	S	G2M	G2M
PPP4R3A	Rank-able	2.85807	0.0188397	0.0214719	0.00042589	-192	S	G2M	G1
TMEM65	Significant padj (t-test) and delay	17.5511	2.86392e-08	1.64524e-07	0.000268875	3	S	S	G1
GAPVD1	Significant padj (t-test) and delay	17.5479	2.86846e-08	1.64626e-07	0.000962275	0	S	G2M	G2M
UXT	Significant padj (t-test) and delay	17.538	2.88273e-08	1.65286e-07	0.000301278	407	G2M	G1	G2M
USP48	Significant padj (t-test) and delay	5.68559	0.000299733	0.000475854	0.000415752	164	S	G2M	G2M
E4F1	Significant padj (t-test) and delay	17.5266	2.89922e-08	1.66072e-07	0.00127442	343	S	S	G2M
RPL18A	Significant padj (t-test) and delay	17.5113	2.92139e-08	1.67181e-07	0.000582458	1	G1	G1	G2M
COTL1	Significant padj (t-test) and delay and variability	17.4799	2.96784e-08	1.69676e-07	0.00480519	221	S	S	G2M
ANAPC16	Significant padj (t-test) and delay	16.3729	5.26078e-08	2.72073e-07	0.000840923	-12	S	G2M	G2M
PPM1L	Rank-able	3.1858	0.011081	0.0130404	0.00311505	-212	G1	S	G2M
TBCD	Significant padj (t-test) and delay	13.0536	3.74827e-07	1.42909e-06	0.00341146	131	S	S	G2M
GPX8	Significant padj (t-test) and delay	5.76654	0.000270603	0.000433881	0.00229522	66	S	G2M	G2M
ABCF1	Significant padj (t-test) and delay	17.4518	3.00996e-08	1.71919e-07	0.000519082	25	S	G2M	G2M
BACH1	Significant padj (t-test) and delay and variability	3.7565	0.00450929	0.0056359	0.00667028	0	G1	S	G2M
HIVEP2	Significant padj (t-test) and delay	3.89628	0.00363995	0.00463386	0.000289247	71	S	S	S
SH3RF2	Significant padj (t-test) and delay and variability	17.4363	3.03341e-08	1.72931e-07	0.00617286	-11	S	G2M	G2M
RUVBL2	Significant padj (t-test) and delay and variability	17.4363	3.03348e-08	1.72931e-07	0.00376277	27	S	G2M	G2M
FOSL1	Significant padj (t-test) and delay and variability	17.4238	3.05263e-08	1.73857e-07	0.0234215	-53	S	G2M	G2M
NDUFA2	Significant padj (t-test) and delay	17.4173	3.06254e-08	1.74255e-07	0.00126683	393	S	G2M	G2M
NDUFS7	Significant padj (t-test) and delay	13.9134	2.1637e-07	8.91508e-07	0.00113535	68	S	S	G1
PLAU	Significant padj (t-test) and delay	9.05398	8.13019e-06	1.97556e-05	0.00113889	10	G1	G1	G2M
FRMD4B	Significant padj (t-test) and delay	11.6332	1.00258e-06	3.27405e-06	0.00184246	-6	G1	G1	G2M
MT1E	Significant padj (t-test) and delay	17.3923	3.10133e-08	1.76294e-07	0.00062631	139	S	G2M	G2M
COG4	Significant padj (t-test) and delay and variability	12.2809	6.32104e-07	2.229e-06	0.00437423	194	S	G2M	G2M
COPS2	Significant padj (t-test) and delay	17.386	3.11123e-08	1.76688e-07	0.00173894	-21	G2M	G2M	G2M
PRXL2A	Significant padj (t-test) and delay	17.3827	3.11639e-08	1.76813e-07	0.00101279	119	S	S	G1
LAMA3	Significant padj (t-test) and delay	4.9588	0.000781805	0.00113401	0.000437244	115	S	S	G2M
TMEM161B-AS1	Significant padj (t-test) and delay	3.88851	0.0036833	0.00468305	0.000978177	0	G1	S	G1
KIF18B	Significant padj (t-test) and delay and variability	17.3484	3.1708e-08	1.79593e-07	0.132955	50	S	G2M	G2M
KIZ	Significant padj (t-test) and delay	17.3481	3.17141e-08	1.79593e-07	0.000785393	4	G2M	G2M	G2M
ELOB	Significant padj (t-test) and delay	5.22464	0.000545815	0.000818173	3.6463e-05	-71	G1	S	G2M
CCT8	Significant padj (t-test)	5.45037	0.000405471	0.000624116	0.000660005	-188	S	G2M	G1
MEIS2	Significant padj (t-test) and delay	9.69924	4.61109e-06	1.20968e-05	0.000196871	6	G2M	G2M	G2M
LINC02614	Significant padj (t-test) and delay	6.57327	0.000102381	0.000183057	0.0018708	61	G1	G1	G2M
KIAA0895	Significant padj (t-test) and delay and variability	17.3212	3.21472e-08	1.81872e-07	0.00658478	47	G1	G1	G2M
TRIM2	Significant padj (t-test) and delay and variability	17.319	3.21831e-08	1.81903e-07	0.00495914	24	G1	G1	G2M
FOXN2	Significant padj (t-test) and delay and variability	17.3144	3.22589e-08	1.82159e-07	0.00535126	-46	S	G2M	G2M
PDP1	Significant padj (t-test) and delay	17.3112	3.23103e-08	1.82276e-07	0.00113712	22	G1	G1	G2M
CEP250	Significant padj (t-test) and delay and variability	17.2998	3.24974e-08	1.83159e-07	0.00401562	167	S	S	G2M
SART1	Significant padj (t-test) and delay	14.078	1.95473e-07	8.19693e-07	0.00157213	0	S	G2M	G2M
ARHGAP12	Significant padj (t-test) and delay	9.45275	5.7047e-06	1.46059e-05	0.00293086	2	G1	G1	G2M
STARD13	Significant padj (t-test) and delay and variability	6.47941	0.000114154	0.000200916	0.00358398	-9	G1	G1	G2M
SNAP29	Significant padj (t-test) and delay	17.2837	3.27637e-08	1.84485e-07	0.00262465	350	S	S	G1
CPSF4	Significant padj (t-test) and delay and variability	17.2795	3.28331e-08	1.84702e-07	0.00785549	91	S	S	G1
SF1	Significant padj (t-test)	17.2677	3.30311e-08	1.8564e-07	0.00310383	-349	S	G2M	G2M
NOP53	Significant padj (t-test) and delay and variability	17.2654	3.30692e-08	1.85679e-07	0.00462878	330	G1	G1	G2M
RAB5A	Significant padj (t-test) and delay	17.2605	3.31519e-08	1.85816e-07	0.000302453	-98	S	G2M	G2M
VTCN1	Significant padj (t-test) and delay and variability	17.2602	3.31558e-08	1.85816e-07	0.0263651	2	G1	G1	G2M
MTIF2	Significant padj (t-test) and delay and variability	17.257	3.32105e-08	1.85948e-07	0.00520971	-12	S	G2M	G2M
SPTBN1	Significant padj (t-test) and delay	17.252	3.32944e-08	1.86243e-07	0.000788287	0	G2M	G2M	G2M
SEPT2	Significant padj (t-test) and delay	17.248	3.3363e-08	1.86451e-07	0.0013609	400	S	G2M	G2M
TRAF3IP2	Significant padj (t-test) and delay	7.62571	3.23911e-05	6.58534e-05	0.00172492	-6	S	G2M	G2M
DDX21	Significant padj (t-test) and delay	17.2301	3.36667e-08	1.87972e-07	0.00265822	-34	S	S	G2M
NAV2	Significant padj (t-test) and delay and variability	17.1998	3.4191e-08	1.90721e-07	0.010208	18	S	G2M	G2M
LPAR1	Significant padj (t-test) and delay	6.73335	8.52433e-05	0.000155208	0.00148577	-55	S	G2M	G2M
CCDC80	Significant padj (t-test) and delay and variability	17.1856	3.44383e-08	1.91921e-07	0.00636182	8	G2M	G2M	G2M
HPSE	Significant padj (t-test) and delay and variability	17.1709	3.4698e-08	1.93188e-07	0.00765914	205	S	G2M	G1
COL17A1	Significant padj (t-test) and delay	17.1554	3.49732e-08	1.94539e-07	0.00113463	-50	G1	S	G2M
ZNF704	Significant padj (t-test) and delay	12.2125	6.62942e-07	2.31583e-06	0.00264443	-20	G1	G1	G2M
POLA1	Significant padj (t-test) and delay and variability	6.66741	9.18903e-05	0.000165692	0.0137427	75	S	S	G1
MRPS30	Significant padj (t-test) and delay	17.1356	3.53288e-08	1.96143e-07	0.000768696	141	S	S	G1
CNOT1	Significant padj (t-test)	17.1338	3.53604e-08	1.96143e-07	0.000949607	-138	S	G2M	G2M
FANCL	Significant padj (t-test) and delay and variability	17.1254	3.55138e-08	1.96798e-07	0.00919906	40	S	S	G1
HSP90AB1	Significant padj (t-test) and delay	17.1237	3.55445e-08	1.96798e-07	0.00090227	-5	S	G2M	G2M
CCDC50	Significant padj (t-test) and delay	17.1206	3.56012e-08	1.96929e-07	0.000734307	89	S	G2M	G2M
DDX6	Significant padj (t-test) and delay	3.40024	0.00787037	0.0094791	6.68046e-05	9	G2M	G2M	G2M
TACC1	Significant padj (t-test) and delay	17.1147	3.57076e-08	1.97058e-07	0.00150688	36	S	S	G1
HNRNPK	Significant padj (t-test) and delay	17.1134	3.57323e-08	1.97058e-07	0.000776272	106	S	G2M	G2M
CINP	Significant padj (t-test) and delay	17.1091	3.58104e-08	1.97058e-07	0.00240768	497	S	G2M	G2M
HMGN3	Significant padj (t-test) and delay	17.1089	3.58142e-08	1.97058e-07	0.00138112	0	S	G2M	G2M
UFD1	Significant padj (t-test) and delay and variability	17.1084	3.58228e-08	1.97058e-07	0.0056505	-4	S	S	G2M
CBX3	Significant padj (t-test) and delay and variability	17.0889	3.61837e-08	1.9886e-07	0.00458302	42	S	G2M	G2M
CCDC77	Significant padj (t-test) and delay and variability	15.6011	8.01562e-08	3.86083e-07	0.0237821	-19	S	G2M	G2M
EIF2S3	Significant padj (t-test)	13.6815	2.50151e-07	1.01108e-06	0.000125525	-153	S	G2M	G2M
DUS1L	Significant padj (t-test) and delay	17.0493	3.69245e-08	2.02638e-07	0.00309591	43	S	G2M	G1
HDAC3	Significant padj (t-test) and delay	17.0486	3.6939e-08	2.02638e-07	0.00257443	484	S	G2M	G2M
DYNC1LI2	Significant padj (t-test) and delay	9.6646	4.74976e-06	1.24203e-05	5.22668e-05	34	S	G2M	G2M
RBBP4	Significant padj (t-test) and delay	8.42583	1.45924e-05	3.28728e-05	0.00151581	-75	S	S	G1
RPSA	Significant padj (t-test) and delay	17.0355	3.71885e-08	2.03819e-07	4.16767e-05	0	G1	G2M	G2M
YWHAE	Significant padj (t-test) and delay	17.0202	3.74812e-08	2.04885e-07	0.00218227	33	S	G2M	G2M
RPS8	Significant padj (t-test) and delay	17.02	3.74861e-08	2.04885e-07	0.000385663	44	G1	G1	G2M
BRI3BP	Significant padj (t-test) and delay and variability	15.9378	6.65494e-08	3.30694e-07	0.0234959	154	S	S	G1
KDM6A	Significant padj (t-test) and delay	6.29827	0.000141274	0.000242422	0.0007172	5	S	G2M	G2M
ZNF148	Significant padj (t-test) and delay	15.6577	7.76707e-08	3.74717e-07	0.00055861	-62	S	G2M	G2M
NETO2	Significant padj (t-test) and delay and variability	16.9446	3.89712e-08	2.12749e-07	0.00710922	163	S	S	G1
MYL9	Significant padj (t-test) and delay and variability	16.9433	3.89962e-08	2.12749e-07	0.0117125	23	G1	S	G2M
B3GLCT	Significant padj (t-test) and delay and variability	16.9371	3.91218e-08	2.13239e-07	0.00612398	154	S	G2M	G2M
NDUFV1	Significant padj (t-test) and delay	16.9279	3.93094e-08	2.14066e-07	0.00184948	113	S	G2M	G2M
GMEB2	Significant padj (t-test) and delay	16.9224	3.94198e-08	2.14471e-07	0.00272074	-107	S	S	G2M
IDH3G	Significant padj (t-test) and delay	16.9183	3.95042e-08	2.14734e-07	1.04994e-05	281	G2M	G2M	G2M
DLST	Significant padj (t-test) and delay	16.9058	3.97603e-08	2.15929e-07	0.00256294	79	S	S	G2M
ARMC1	Significant padj (t-test) and delay	16.9017	3.98443e-08	2.16189e-07	0.00250651	344	S	G2M	G2M
HECTD1	Significant padj (t-test) and delay	16.8978	3.99265e-08	2.16438e-07	0.00047968	-53	S	G2M	G2M
GALNT1	Significant padj (t-test) and delay	5.70318	0.000293127	0.000466858	0.000650368	-44	G1	G1	G2M
RPS23	Significant padj (t-test)	16.8815	4.02645e-08	2.17892e-07	0.000197755	-503	G1	G1	G2M
MRPL15	Significant padj (t-test) and delay	16.8813	4.02678e-08	2.17892e-07	0.00191225	-38	S	S	G1
TRIM29	Significant padj (t-test) and delay	16.8793	4.03095e-08	2.1792e-07	0.000450829	249	G2M	G1	G2M
AKAP13	Significant padj (t-test) and delay	9.77695	4.31592e-06	1.14178e-05	0.00141023	5	G1	G1	G2M
RPL31	Significant padj (t-test) and delay	16.8758	4.03831e-08	2.1812e-07	0.000611983	-49	G1	G1	G2M
SFXN1	Significant padj (t-test) and delay and variability	16.7292	4.35863e-08	2.32473e-07	0.00692827	-128	S	S	G1
STK11IP	Significant padj (t-test) and delay	16.8643	4.06248e-08	2.19227e-07	0.000270589	238	G2M	G2M	G2M
RHOQ	Significant padj (t-test) and delay	16.8611	4.06929e-08	2.19396e-07	0.00103016	62	G1	G1	G2M
TM4SF1	Significant padj (t-test) and delay	16.8572	4.07747e-08	2.19638e-07	0.00215662	0	S	S	G2M
PLEKHJ1	Rank-able	2.86158	0.0187319	0.0213601	0.00154851	0	G2M	G2M	G2M
IGFBP7	Significant padj (t-test) and delay	16.8479	4.09719e-08	2.20502e-07	0.0013454	64	G1	G1	G2M
CEP85	Significant padj (t-test) and delay and variability	12.9778	3.94045e-07	1.49281e-06	0.0196385	-8	S	G2M	G2M
BCAT1	Significant padj (t-test) and delay and variability	16.8238	4.14879e-08	2.22876e-07	0.00357459	87	S	S	G1
IKBIP	Significant padj (t-test) and delay	16.8153	4.16727e-08	2.23478e-07	0.000587838	161	S	G2M	G2M
ELP2	Significant padj (t-test) and delay	5.40387	0.000430823	0.000659377	0.000738864	298	G1	G1	G2M
TIMM23	Significant padj (t-test)	16.8152	4.16748e-08	2.23478e-07	0.00222959	-296	S	S	G1
ZDHHC6	Significant padj (t-test) and delay and variability	16.8022	4.19567e-08	2.24787e-07	0.0067666	105	S	S	G1
ZMYM2	Significant padj (t-test) and delay	13.6432	2.56268e-07	1.03302e-06	0.00250746	-2	G1	G1	G2M
ECSIT	Significant padj (t-test) and delay	16.7898	4.2229e-08	2.25638e-07	0.00107749	-84	S	G2M	G2M
ARIH2	Significant padj (t-test) and delay	12.7447	4.60312e-07	1.69959e-06	0.00197591	-41	S	S	G1
RPTOR	Rank-able	2.51919	0.0328121	0.0361061	0.000795235	48	S	G2M	G1
FAM92A	Significant padj (t-test) and delay	16.7698	4.26707e-08	2.27793e-07	0.000602302	115	S	S	G1
HIST1H2AC	Significant padj (t-test) and delay and variability	15.7071	7.55682e-08	3.66055e-07	0.0100733	300	G2M	G1	G2M
CDYL	Significant padj (t-test) and delay	8.87865	9.53956e-06	2.26541e-05	0.000818674	-114	S	G2M	G2M
TBC1D8	Significant padj (t-test)	5.40293	0.000431348	0.000659858	0.00138974	-410	G1	S	G1
ATP5F1A	Significant padj (t-test) and delay	16.7268	4.36398e-08	2.32551e-07	0.000633104	-16	G1	G2M	G2M
SEC24C	Significant padj (t-test) and delay	16.7125	4.39681e-08	2.34091e-07	0.000552723	80	G2M	G2M	G2M
PTPRS	Significant padj (t-test) and delay	3.58668	0.00586914	0.00719524	0.00020421	0	G2M	S	G2M
RHOD	Significant padj (t-test) and delay and variability	16.6958	4.43544e-08	2.35937e-07	0.00435681	542	S	S	G2M
SCFD2	Rank-able	1.88172	0.0925513	0.0968386	0.000553526	-262	G1	S	G1
PROSER1	Significant padj (t-test)	5.49339	0.000383452	0.00059267	0.000205644	-222	S	S	S
RAB40B	Significant padj (t-test) and delay and variability	16.6838	4.4635e-08	2.37218e-07	0.00425087	61	G1	G1	G2M
PPRC1	Significant padj (t-test) and delay	9.16546	7.3541e-06	1.8164e-05	0.00114732	64	S	S	G1
R3HDM1	Significant padj (t-test) and delay and variability	15.4594	8.67869e-08	4.12359e-07	0.00378142	0	S	S	G2M
ARHGAP35	Significant padj (t-test) and delay	16.6746	4.48502e-08	2.38149e-07	0.00117443	188	S	G2M	G2M
RPS6KA2	Significant padj (t-test) and delay and variability	10.1099	3.26688e-06	8.98544e-06	0.00697657	-4	G1	G1	G2M
SRGAP2	Significant padj (t-test) and delay and variability	16.6681	4.50032e-08	2.38749e-07	0.00438784	19	G2M	G2M	G2M
PRKAA1	Significant padj (t-test) and delay	16.6617	4.51552e-08	2.39343e-07	6.79493e-05	0	G2M	G2M	G2M
SELENOT	Significant padj (t-test) and delay	16.6586	4.5229e-08	2.39521e-07	0.00238599	452	S	G2M	G2M
BICD2	Significant padj (t-test) and delay	16.6565	4.52778e-08	2.39567e-07	0.00100099	89	S	G2M	G2M
ING5	Significant padj (t-test) and delay	16.65	4.54338e-08	2.40179e-07	0.00338023	49	S	S	G1
PELI1	Significant padj (t-test) and delay and variability	5.0663	0.000675245	0.00099211	0.00486544	-16	G1	G1	G2M
SAT1	Significant padj (t-test) and delay	6.03258	0.000194581	0.000322877	0.000613689	-14	G2M	G1	G2M
FDX1	Significant padj (t-test) and delay	16.6087	4.64291e-08	2.45223e-07	0.00246972	0	S	G2M	G2M
KDSR	Significant padj (t-test) and delay	16.606	4.64948e-08	2.45353e-07	4.272e-05	0	S	S	S
RO60	Rank-able	3.09447	0.0128365	0.01495	0.000744985	0	G1	S	G2M
PTPN11	Significant padj (t-test) and delay	16.6018	4.65976e-08	2.45678e-07	0.00271065	-38	S	G2M	G2M
STK39	Significant padj (t-test) and delay	3.45343	0.0072354	0.00877281	0.000943612	215	S	S	G1
HPGD	Significant padj (t-test) and delay	16.5677	4.74445e-08	2.49902e-07	0.00211021	8	G1	S	G2M
CLK1	Significant padj (t-test) and delay	16.5661	4.74827e-08	2.49902e-07	0.000528662	255	G2M	G2M	G2M
ATL2	Significant padj (t-test) and delay	16.5484	4.79304e-08	2.52036e-07	0.00206312	22	G2M	G2M	G2M
BDP1	Significant padj (t-test) and delay	16.5304	4.83887e-08	2.54222e-07	0.00148454	-33	S	G2M	G2M
SKP1	Significant padj (t-test) and delay	10.9267	1.70323e-06	5.16338e-06	1.51747e-05	-114	G1	S	G2M
SURF2	Significant padj (t-test) and delay and variability	16.525	4.85258e-08	2.54718e-07	0.003929	232	S	S	G2M
EFNB2	Significant padj (t-test) and delay and variability	16.5073	4.89827e-08	2.56439e-07	0.0036568	65	S	S	G2M
CDK7	Significant padj (t-test) and delay	16.4904	4.94219e-08	2.58511e-07	0.000374754	65	G2M	G2M	G2M
THSD4	Significant padj (t-test) and delay	3.38238	0.00809634	0.00974535	0.000200735	21	G1	S	G1
PMS1	Significant padj (t-test) and delay and variability	16.4779	4.97516e-08	2.5978e-07	0.0035266	33	S	S	G1
RBIS	Significant padj (t-test) and delay	16.4643	5.01129e-08	2.61266e-07	4.58667e-06	10	G2M	G2M	G2M
SPIN1	Significant padj (t-test) and delay	16.4638	5.01238e-08	2.61266e-07	8.98576e-05	38	S	S	G2M
HDGFL2	Significant padj (t-test)	16.4609	5.02021e-08	2.61304e-07	0.0025289	-192	S	G2M	G2M
CSNK1A1	Significant padj (t-test) and delay	16.4603	5.02187e-08	2.61304e-07	0.00150336	7	S	G2M	G2M
TXN	Significant padj (t-test) and delay	16.4557	5.03407e-08	2.61473e-07	0.000887521	331	S	G2M	G2M
TMEM219	Significant padj (t-test) and delay	16.4544	5.03747e-08	2.61473e-07	0.000563222	397	G1	G1	G2M
MBOAT7	Significant padj (t-test) and delay	16.4541	5.03828e-08	2.61473e-07	0.000443714	271	S	S	G1
PQLC1	Significant padj (t-test) and delay	5.49725	0.000381542	0.000590025	9.28358e-05	0	S	S	G1
OTULIN	Significant padj (t-test) and delay	16.4479	5.05496e-08	2.6211e-07	0.00161706	0	S	S	G1
RPS5	Significant padj (t-test) and delay	16.4461	5.05988e-08	2.62138e-07	0.00069911	422	G1	G1	G2M
TCF25	Significant padj (t-test) and delay	12.8595	4.26242e-07	1.59754e-06	2.42107e-05	16	G2M	G2M	G2M
SLC5A6	Significant padj (t-test) and delay and variability	16.4091	5.16036e-08	2.67111e-07	0.00539141	5	S	S	G1
AFAP1	Rank-able	3.23675	0.0102116	0.0120722	0.000309268	218	G1	S	G2M
NBR1	Significant padj (t-test) and delay	6.54524	0.000105752	0.000188126	0.00116512	70	G2M	G1	G2M
SRSF5	Significant padj (t-test) and delay	16.3657	5.28106e-08	2.72885e-07	1.27738e-05	87	G2M	G2M	G2M
CENPQ	Significant padj (t-test) and delay and variability	15.4494	8.72772e-08	4.137e-07	0.0173988	113	S	G2M	G1
LGR4	Significant padj (t-test) and delay	16.3377	5.36072e-08	2.76522e-07	0.00113815	113	G2M	G2M	G2M
LCN2	Significant padj (t-test) and delay	16.3356	5.36675e-08	2.76594e-07	0.000212003	-99	G1	S	G2M
TRAPPC9	Significant padj (t-test) and delay	3.45502	0.0072173	0.00875265	0.000286087	134	S	S	G1
DHRS4-AS1	Significant padj (t-test)	16.3269	5.39162e-08	2.77636e-07	0.000232562	-303	G2M	G2M	G2M
ST6GALNAC5	Significant padj (t-test) and delay and variability	3.82876	0.0040354	0.00508733	0.00897755	-5	S	S	G2M
YPEL5	Significant padj (t-test) and delay and variability	16.3161	5.42294e-08	2.78836e-07	0.0127831	10	G1	G1	G2M
IK	Significant padj (t-test) and delay	16.3157	5.42428e-08	2.78836e-07	0.00024359	81	G2M	G2M	G2M
RBM26	Significant padj (t-test) and delay	16.3095	5.44221e-08	2.79517e-07	0.0014427	394	S	S	G1
ENOSF1	Significant padj (t-test) and delay and variability	13.5146	2.78065e-07	1.1054e-06	0.00819359	74	S	S	G1
PSMD11	Significant padj (t-test) and delay and variability	16.2696	5.55983e-08	2.85067e-07	0.00383248	-16	S	G2M	G2M
DDX55	Significant padj (t-test)	16.2696	5.55984e-08	2.85067e-07	0.00400239	-192	S	S	G1
DESI2	Significant padj (t-test) and delay and variability	16.2526	5.61081e-08	2.87434e-07	0.00509853	-7	S	G2M	G2M
ATP2C1	Significant padj (t-test) and delay	16.2378	5.65555e-08	2.89477e-07	0.000281012	264	S	G2M	G2M
NRF1	Significant padj (t-test) and delay and variability	16.2209	5.70713e-08	2.91866e-07	0.00953048	-9	S	G2M	G2M
MEF2C	Significant padj (t-test) and delay	3.70812	0.00485909	0.00604484	0.000604238	146	G1	S	G1
EHBP1L1	Significant padj (t-test)	16.2168	5.71998e-08	2.92273e-07	0.00160414	-205	S	G2M	G1
TGFA	Significant padj (t-test)	11.0643	1.53263e-06	4.7206e-06	0.00358551	-155	S	G2M	G1
TOX4	Significant padj (t-test) and delay	16.1964	5.78291e-08	2.94983e-07	0.000114224	86	G2M	G2M	G2M
PATZ1	Significant padj (t-test) and delay	16.1744	5.85208e-08	2.97985e-07	0.00119383	346	G1	G1	G2M
AGO2	Significant padj (t-test)	14.9084	1.18972e-07	5.37039e-07	0.0012086	-164	S	G2M	G1
GLE1	Significant padj (t-test) and delay	16.1737	5.85436e-08	2.97985e-07	0.00329469	209	S	S	G2M
MT1F	Significant padj (t-test) and delay	16.1729	5.85676e-08	2.97985e-07	0.00169241	41	G2M	G2M	G2M
CNIH4	Significant padj (t-test) and delay and variability	16.1712	5.86221e-08	2.98008e-07	0.00457361	33	S	G2M	G2M
CEP164	Significant padj (t-test) and delay	16.1639	5.88519e-08	2.98921e-07	0.000303981	0	S	G2M	G2M
RNF138	Significant padj (t-test) and delay and variability	16.1496	5.93081e-08	3.00726e-07	0.00856919	47	S	S	G1
XPO6	Significant padj (t-test) and delay and variability	16.147	5.93938e-08	3.00905e-07	0.00613708	97	S	G2M	G2M
TMED2	Significant padj (t-test) and delay	8.16119	1.88673e-05	4.11958e-05	0.00162378	313	S	G2M	G2M
ZNFX1	Significant padj (t-test) and delay	6.206	0.000157725	0.000267572	0.0008662	275	G2M	G1	G2M
FBXL5	Rank-able	2.7135	0.0238603	0.0267694	0.000202224	-25	S	G2M	G2M
GDI2	Significant padj (t-test) and delay	16.134	5.9812e-08	3.02767e-07	0.00193602	19	S	G2M	G2M
SLC38A10	Significant padj (t-test) and delay	16.1124	6.05151e-08	3.06066e-07	0.00104013	45	S	G2M	G2M
HLCS	Significant padj (t-test) and delay and variability	12.9032	4.14013e-07	1.55856e-06	0.00513569	-1	S	S	G1
AFAP1L1	Significant padj (t-test) and delay and variability	16.0975	6.10073e-08	3.08033e-07	0.00358634	29	S	G2M	G2M
XRCC2	Significant padj (t-test) and delay and variability	16.0932	6.11473e-08	3.08478e-07	0.0457325	-41	S	S	G1
OSGEP	Significant padj (t-test) and delay	16.0908	6.12278e-08	3.08623e-07	0.00153649	430	S	G2M	G2M
LUC7L	Significant padj (t-test) and delay	16.0886	6.1301e-08	3.08731e-07	0.00029387	-26	G2M	G2M	G2M
KIF1C	Significant padj (t-test) and delay	16.0832	6.14799e-08	3.09371e-07	0.00184414	216	S	G2M	G2M
WNT5B	Significant padj (t-test) and delay	3.83512	0.00399625	0.00504224	0.00175064	-52	G1	G1	G2M
TBC1D31	Significant padj (t-test) and delay and variability	10.4276	2.52255e-06	7.24915e-06	0.0220942	5	S	G2M	G2M
NCOR2	Significant padj (t-test) and delay	16.0557	6.24041e-08	3.13534e-07	0.000530338	0	S	G2M	G2M
PGRMC2	Significant padj (t-test) and delay	16.0555	6.24124e-08	3.13534e-07	0.00166462	23	G1	G1	G2M
GRB10	Significant padj (t-test) and delay	16.0465	6.27199e-08	3.14728e-07	0.000914572	0	S	G2M	G2M
USP6NL	Rank-able	2.6657	0.0258035	0.028787	0.000422566	-51	G1	G2M	G2M
MID1	Significant padj (t-test) and delay	16.0454	6.27556e-08	3.14728e-07	0.000173349	138	S	G2M	G2M
SNHG29	Significant padj (t-test) and delay and variability	16.0408	6.29135e-08	3.15255e-07	0.00619851	388	G1	G1	G2M
OXR1	Significant padj (t-test) and delay	16.0384	6.2994e-08	3.15393e-07	0.0024487	0	S	S	G1
CABIN1	Significant padj (t-test) and delay	11.3776	1.21041e-06	3.84123e-06	0.00311362	262	S	G2M	G2M
CPLANE1	Significant padj (t-test) and delay	10.8907	1.75125e-06	5.29013e-06	0.000779095	-25	G1	S	G2M
RPL18	Significant padj (t-test) and delay	16.0071	6.40774e-08	3.20548e-07	0.000553291	65	G1	G1	G2M
NCBP1	Significant padj (t-test) and delay and variability	16.0049	6.41554e-08	3.20669e-07	0.00653582	210	S	G2M	G2M
NLRX1	Significant padj (t-test) and delay	15.9976	6.44101e-08	3.21404e-07	0.00285334	147	S	G2M	G2M
PDE7A	Significant padj (t-test) and delay and variability	6.73861	8.47354e-05	0.000154425	0.00555837	29	S	S	G1
PATJ	Significant padj (t-test) and delay	15.9678	6.54668e-08	3.26403e-07	0.000460736	0	G2M	G2M	G2M
SNHG18	Significant padj (t-test) and delay	15.944	6.63252e-08	3.30396e-07	0.00143609	-10	G1	G1	G2M
MDH1	Significant padj (t-test) and delay	15.941	6.64339e-08	3.30396e-07	0.00100623	197	S	G2M	G2M
COQ8A	Significant padj (t-test)	4.93872	0.000803649	0.0011623	0.00097691	-336	S	S	G1
MAST2	Significant padj (t-test) and delay and variability	10.7854	1.90055e-06	5.68068e-06	0.0106673	218	S	G2M	G2M
NDUFAF4	Significant padj (t-test) and delay	15.9363	6.66045e-08	3.30694e-07	0.000545449	0	G1	S	G1
SDHB	Significant padj (t-test)	15.9226	6.71035e-08	3.32894e-07	0.00261887	-223	S	S	G1
PSMD1	Significant padj (t-test) and delay and variability	15.9077	6.76539e-08	3.35331e-07	0.00360433	-2	S	G2M	G2M
PPP1R12B	Significant padj (t-test) and delay and variability	15.9063	6.77073e-08	3.35331e-07	0.00381102	13	G1	S	G2M
GSR	Significant padj (t-test) and delay	15.9008	6.79112e-08	3.36062e-07	0.00139218	243	S	G2M	G1
LINC02541	Significant padj (t-test) and delay and variability	15.8911	6.82753e-08	3.37584e-07	0.0113231	-1	G1	G1	G2M
DNPEP	Significant padj (t-test) and delay	15.8873	6.84145e-08	3.37711e-07	0.000654392	51	S	S	G1
HACL1	Rank-able	1.99917	0.0766555	0.0808448	0.000505512	-50	G2M	S	G2M
AC245041.2	Significant padj (t-test) and delay	15.8736	6.89338e-08	3.39712e-07	0.000949649	-23	G1	G1	G2M
SYPL1	Significant padj (t-test) and delay	7.17385	5.22919e-05	0.000100748	0.000431211	-3	S	G2M	G2M
LINC00909	Rank-able	1.15287	0.278665	0.281116	0.00113117	0	S	S	S
LARP1B	Significant padj (t-test) and delay and variability	15.8418	7.01495e-08	3.45418e-07	0.00466435	286	S	G2M	G2M
TM7SF3	Significant padj (t-test) and delay	15.8384	7.02796e-08	3.45773e-07	0.00268936	221	S	G2M	G1
PLEKHA6	Rank-able	2.73368	0.023085	0.025968	0.00117081	-18	G1	S	G2M
ANXA4	Significant padj (t-test) and delay	15.8319	7.05314e-08	3.46726e-07	0.00115644	129	G1	G1	G2M
BLMH	Significant padj (t-test)	15.8277	7.0696e-08	3.47249e-07	0.00285832	-232	S	S	G1
PHF21A	Significant padj (t-test) and delay and variability	4.45927	0.00157891	0.00215299	0.00429585	71	G1	G1	G2M
UBXN11	Significant padj (t-test) and delay and variability	15.8167	7.11227e-08	3.49057e-07	0.00591775	81	S	S	G1
SRPX2	Significant padj (t-test) and delay and variability	15.8113	7.13346e-08	3.49809e-07	0.00888455	142	S	G2M	G1
DEXI	Significant padj (t-test) and delay	15.8017	7.17168e-08	3.51395e-07	0.000803204	443	S	G2M	G2M
PRPF8	Significant padj (t-test) and delay	15.7971	7.18973e-08	3.51955e-07	0.00229	-6	S	G2M	G2M
SLC38A1	Significant padj (t-test) and delay	15.7885	7.22409e-08	3.53092e-07	0.000535648	114	S	G2M	G2M
MTMR12	Significant padj (t-test) and delay	15.7771	7.26939e-08	3.55016e-07	0.00323292	-80	S	G2M	G2M
KPNA4	Significant padj (t-test) and delay	15.7713	7.29282e-08	3.55868e-07	0.000442144	-6	S	G2M	G2M
UTP4	Significant padj (t-test) and delay and variability	15.7688	7.30301e-08	3.56074e-07	0.00427118	294	S	G2M	G1
SP3	Significant padj (t-test) and delay	4.06046	0.00284001	0.00369034	0.000548448	0	G2M	G2M	G2M
FKBP1A	Rank-able	1.80526	0.104517	0.108691	0.000416849	6	S	S	G2M
ITGB5	Significant padj (t-test) and delay	15.7623	7.32909e-08	3.56762e-07	0.00136042	102	S	S	G2M
GALNT18	Rank-able	2.5766	0.0298628	0.033019	2.65659e-05	-84	G1	S	G1
RPL30	Significant padj (t-test) and delay	15.7513	7.37386e-08	3.58649e-07	0.000303533	-6	G1	G1	G2M
ARHGAP29	Significant padj (t-test) and delay	15.7442	7.403e-08	3.59772e-07	0.000429972	155	S	S	G1
MACROD1	Significant padj (t-test)	7.53275	3.5682e-05	7.1592e-05	0.000528387	-295	S	S	G1
GOLGB1	Significant padj (t-test) and delay	15.7258	7.47859e-08	3.6315e-07	0.00288632	7	G1	G1	G2M
FMR1	Significant padj (t-test) and delay	15.7235	7.48847e-08	3.63334e-07	0.000459019	0	S	G2M	G2M
TTC7A	Significant padj (t-test) and delay	15.7083	7.55186e-08	3.66055e-07	0.000857247	507	S	S	G1
AHCYL1	Significant padj (t-test) and delay	15.6939	7.61225e-08	3.6844e-07	0.000266189	-75	S	S	G2M
CEPT1	Significant padj (t-test) and delay	3.77	0.00441643	0.00552563	0.00105094	-16	S	G2M	G2M
PITPNC1	Significant padj (t-test) and delay	4.66623	0.00117483	0.00164757	0.00025841	-70	S	G2M	G1
TCEAL4	Significant padj (t-test) and delay	8.57609	1.26474e-05	2.8984e-05	8.6881e-06	0	G1	S	G2M
AZIN1	Significant padj (t-test) and delay and variability	15.6797	7.67246e-08	3.71053e-07	0.00401095	246	S	S	G2M
RAPGEF5	Significant padj (t-test) and delay	3.65975	0.00523752	0.00647684	0.00280337	13	S	S	G1
CELF1	Significant padj (t-test) and delay	15.6651	7.73513e-08	3.73781e-07	0.000387571	110	S	S	G1
THRAP3	Significant padj (t-test) and delay	15.6631	7.74357e-08	3.73886e-07	0.0012764	3	S	G2M	G2M
SDCCAG8	Significant padj (t-test) and delay	6.54249	0.000106089	0.0001885	0.000558119	9	G1	G1	G2M
APP	Significant padj (t-test) and delay	13.045	3.76951e-07	1.43535e-06	0.00134464	-92	G1	G1	G2M
SEC61A1	Significant padj (t-test) and delay	15.617	7.94483e-08	3.82983e-07	0.00111218	95	S	S	G2M
TMEM258	Significant padj (t-test) and delay	8.00536	2.20167e-05	4.70052e-05	0.000397424	-8	S	S	G2M
COX6B1	Significant padj (t-test)	15.5875	8.07686e-08	3.88719e-07	4.97184e-05	-144	G1	S	G1
NCOR1	Significant padj (t-test) and delay	8.66356	1.16478e-05	2.69857e-05	0.000318943	0	S	G2M	G2M
TMC5	Significant padj (t-test) and delay and variability	15.5729	8.14323e-08	3.91598e-07	0.00948067	406	S	S	G1
MAP2K1	Significant padj (t-test) and delay	15.5645	8.18124e-08	3.92792e-07	0.00243987	165	S	S	G1
TMEM248	Significant padj (t-test)	15.5441	8.27549e-08	3.96997e-07	0.000263349	-144	S	S	G2M
TIPIN	Significant padj (t-test) and delay and variability	15.5403	8.29307e-08	3.97521e-07	0.0138034	119	S	S	G1
PEAK1	Significant padj (t-test) and delay	15.5337	8.32381e-08	3.98674e-07	0.00144095	124	S	S	G1
SYNCRIP	Significant padj (t-test) and delay	15.5304	8.33894e-08	3.99078e-07	0.00344873	27	S	G2M	G2M
PLEKHM2	Significant padj (t-test) and delay	3.40373	0.00782698	0.00943255	0.000676885	-79	S	G2M	G2M
NDRG1	Significant padj (t-test) and delay and variability	15.5211	8.38259e-08	4.00244e-07	0.00794066	-10	G1	G1	G2M
CEP83	Significant padj (t-test) and delay and variability	15.521	8.38345e-08	4.00244e-07	0.00758528	-76	G1	G2M	G2M
TUSC3	Significant padj (t-test) and delay	8.05058	2.10471e-05	4.51615e-05	0.00338446	211	S	G2M	G2M
ABCD3	Significant padj (t-test)	11.7925	8.93204e-07	2.95079e-06	0.000836254	-173	S	G2M	G1
NEK6	Significant padj (t-test) and delay	15.5117	8.42719e-08	4.02011e-07	0.0023385	490	S	S	G2M
AL050309.1	Rank-able	3.01072	0.0146987	0.0169959	0.00345051	-60	G1	G1	G2M
PER3	Significant padj (t-test) and delay	9.46802	5.62918e-06	1.44249e-05	0.00078243	-14	G2M	G2M	G2M
SERTAD2	Significant padj (t-test) and delay	15.499	8.48741e-08	4.0456e-07	0.000471762	-21	G2M	G2M	G2M
TVP23B	Significant padj (t-test) and delay	15.4902	8.5296e-08	4.06246e-07	0.000453907	319	G2M	G2M	G2M
TMEM245	Significant padj (t-test) and delay	13.0972	3.64229e-07	1.39313e-06	0.000616792	-56	S	S	G1
RPSAP52	Significant padj (t-test) and delay	15.4803	8.57683e-08	4.08169e-07	0.000637336	-13	S	G2M	G2M
RBBP7	Significant padj (t-test) and delay and variability	10.1352	3.19953e-06	8.8083e-06	0.0142733	43	S	S	G2M
HAUS2	Significant padj (t-test) and delay and variability	15.4627	8.6626e-08	4.11922e-07	0.00878834	98	S	S	G1
ERCC3	Significant padj (t-test) and delay	15.4561	8.69484e-08	4.12797e-07	0.000897703	-13	S	G2M	G2M
TMEM185A	Significant padj (t-test)	15.4495	8.72714e-08	4.137e-07	0.000239335	-358	G2M	S	G2M
AC019205.1	Significant padj (t-test) and delay	15.4379	8.78441e-08	4.16056e-07	0.00257204	102	S	S	G1
ERG28	Significant padj (t-test) and delay	15.4355	8.79616e-08	4.16282e-07	0.000838624	127	S	S	G1
GRK6	Significant padj (t-test) and delay and variability	15.4262	8.84219e-08	4.17874e-07	0.0119358	45	S	G2M	G2M
ERBIN	Significant padj (t-test) and delay	15.4259	8.84381e-08	4.17874e-07	0.00018025	31	S	G2M	G2M
TUBGCP4	Significant padj (t-test) and delay	6.38903	0.0001269	0.000220292	0.000219246	28	S	S	G1
P2RY2	Significant padj (t-test) and delay	15.4207	8.86987e-08	4.18346e-07	0.00180128	236	S	S	G1
JPH1	Significant padj (t-test) and delay and variability	15.4188	8.87922e-08	4.18346e-07	0.00497658	45	S	S	G1
FTH1	Significant padj (t-test) and delay	15.418	8.8836e-08	4.18346e-07	0.00217619	20	G1	G1	G2M
MED1	Significant padj (t-test) and delay	6.83292	7.61798e-05	0.000140551	0.00302516	-105	S	G2M	G2M
ANKRD13D	Significant padj (t-test) and delay	15.4169	8.88889e-08	4.18346e-07	0.000441175	417	S	G2M	G1
FBXO32	Significant padj (t-test) and delay and variability	11.622	1.01088e-06	3.29031e-06	0.0113732	-12	G1	G1	G2M
SPOCD1	Significant padj (t-test) and delay and variability	15.413	8.90844e-08	4.18935e-07	0.00604997	-24	G1	G1	G2M
SORCS2	Significant padj (t-test)	5.04483	0.000695212	0.00101831	0.00464735	-167	G1	G1	G2M
PML	Significant padj (t-test) and delay and variability	15.3994	8.9772e-08	4.21836e-07	0.00869024	22	G1	G1	G2M
PCDH7	Significant padj (t-test) and delay	7.86468	2.53605e-05	5.31732e-05	0.00166996	67	G1	G1	G2M
CTCF	Significant padj (t-test) and delay and variability	15.3862	9.04455e-08	4.24332e-07	0.00464593	-3	S	G2M	G2M
AATF	Significant padj (t-test) and delay and variability	15.3595	9.18195e-08	4.3044e-07	0.00649427	154	S	G2M	G2M
MAP2K2	Significant padj (t-test) and delay	15.3413	9.27724e-08	4.34565e-07	0.000271869	-125	S	S	G2M
MED4	Significant padj (t-test) and delay	15.3351	9.30981e-08	4.35749e-07	0.00126064	-3	G1	G2M	G2M
ACOT11	Significant padj (t-test) and delay and variability	12.787	4.47434e-07	1.65854e-06	0.0337688	21	G1	G1	G2M
RPA1	Significant padj (t-test) and delay and variability	15.3241	9.36846e-08	4.3815e-07	0.00752628	84	S	S	G1
SNRPA1	Significant padj (t-test) and delay and variability	15.3156	9.41355e-08	4.39569e-07	0.00755371	0	S	G2M	G2M
CHD6	Significant padj (t-test) and delay	15.3133	9.42603e-08	4.39808e-07	0.00159773	-84	G1	G1	G2M
VBP1	Significant padj (t-test) and delay	15.3088	9.45023e-08	4.40088e-07	0.00212843	14	S	G2M	G2M
ASNSD1	Significant padj (t-test)	6.50344	0.000111006	0.000196185	0.00175568	-275	S	S	G1
RPS24	Significant padj (t-test) and delay	15.308	9.45419e-08	4.40088e-07	0.000187737	0	G1	S	G2M
TLK2	Significant padj (t-test)	15.2965	9.51628e-08	4.42633e-07	0.00070907	-230	G2M	G2M	G2M
AXL	Significant padj (t-test) and delay	15.2909	9.5467e-08	4.43702e-07	0.00312594	109	S	S	G2M
RNPS1	Significant padj (t-test) and delay and variability	15.2854	9.57657e-08	4.44744e-07	0.00563339	91	S	S	G2M
MIR181A2HG	Significant padj (t-test) and delay and variability	6.17735	0.000163251	0.000275616	0.0116634	365	G1	G1	G2M
SRM	Significant padj (t-test)	15.258	9.72702e-08	4.51379e-07	0.00748882	-223	S	S	G1
OXCT1	Significant padj (t-test) and delay and variability	12.0143	7.62221e-07	2.59277e-06	0.0233186	189	S	G2M	G2M
RIPOR1	Significant padj (t-test) and delay	15.248	9.78285e-08	4.5328e-07	0.00115304	-64	S	G2M	G1
RDX	Significant padj (t-test) and delay and variability	15.2479	9.7832e-08	4.5328e-07	0.00359028	70	S	G2M	G2M
EXOC5	Significant padj (t-test) and delay	15.2396	9.82991e-08	4.55091e-07	0.000702344	211	S	G2M	G2M
OTUD6B-AS1	Rank-able	3.09804	0.0127629	0.0148701	0.000646688	-8	G2M	G2M	G2M
PRPS2	Significant padj (t-test) and delay and variability	12.8611	4.25792e-07	1.59686e-06	0.00566256	117	S	G2M	G1
TUBGCP5	Significant padj (t-test) and delay	12.5638	5.20279e-07	1.88597e-06	0.0019968	-42	S	S	G1
PTBP2	Rank-able	2.75446	0.0223134	0.0251474	3.86021e-05	-42	S	G2M	S
OLA1	Significant padj (t-test) and delay	8.50984	1.34673e-05	3.05927e-05	0.000302363	195	S	G2M	G2M
SEPT9	Significant padj (t-test) and delay	8.0829	2.03828e-05	4.39417e-05	0.00111227	-74	S	S	G1
RGS3	Significant padj (t-test) and delay	15.1945	1.00862e-07	4.66594e-07	0.00339443	0	S	G2M	G2M
ETV6	Rank-able	3.33667	0.00870615	0.0104268	0.00141633	-40	G1	G1	G2M
WDR33	Significant padj (t-test) and delay	11.3407	1.24423e-06	3.93599e-06	0.0020742	117	S	S	G2M
EIF3D	Rank-able	2.43092	0.0379252	0.041419	6.34364e-05	0	G1	S	G2M
HMGA2	Significant padj (t-test) and delay	15.1459	1.03712e-07	4.79255e-07	2.73154e-05	0	S	S	G2M
PSMD12	Significant padj (t-test) and delay	15.1451	1.0376e-07	4.79255e-07	0.00196074	14	S	G2M	G2M
VPS39	Significant padj (t-test) and delay	4.23347	0.00219534	0.00291684	0.000294205	-44	S	S	G2M
ARHGAP1	Significant padj (t-test) and delay	15.1014	1.064e-07	4.90691e-07	0.000776843	122	S	S	G1
RPL32	Significant padj (t-test) and delay	15.0887	1.07176e-07	4.93326e-07	0.000197412	0	G1	G1	G2M
PPA1	Significant padj (t-test) and delay	15.088	1.0722e-07	4.93326e-07	3.85405e-05	283	G2M	S	G2M
ATRN	Rank-able	2.20875	0.0545567	0.0585638	0.000151069	51	G1	S	G1
ANKRD36	Significant padj (t-test) and delay	5.1805	0.000578963	0.000862442	0.000837162	179	S	G2M	G2M
ING4	Significant padj (t-test) and delay and variability	15.0772	1.07891e-07	4.9603e-07	0.00523907	176	G1	G1	G2M
ENTPD3	Significant padj (t-test) and delay and variability	8.59664	1.24043e-05	2.85207e-05	0.00931828	-6	G1	G1	G2M
H3F3B	Significant padj (t-test) and delay	15.0715	1.08247e-07	4.97285e-07	0.00155747	0	S	G2M	G2M
IL1A	Significant padj (t-test) and delay and variability	15.0586	1.09056e-07	5.00615e-07	0.00371648	69	S	S	G1
TSPAN14	Significant padj (t-test) and delay	15.0529	1.09414e-07	5.01876e-07	0.000132128	-114	S	G2M	G2M
MGST3	Significant padj (t-test) and delay	15.04	1.10228e-07	5.05221e-07	0.00206536	117	G1	G1	G2M
TRIM31	Significant padj (t-test) and delay and variability	15.0382	1.10347e-07	5.05376e-07	0.00503434	37	G2M	G2M	G2M
EFTUD2	Significant padj (t-test) and delay	15.034	1.10611e-07	5.06196e-07	0.00252644	545	S	G2M	G2M
TMEM50A	Significant padj (t-test) and delay	15.0318	1.10751e-07	5.06448e-07	3.02784e-05	101	G2M	G2M	G2M
SENP1	Significant padj (t-test) and delay and variability	15.0273	1.11044e-07	5.07399e-07	0.00559416	25	S	G2M	G2M
CEP152	Significant padj (t-test) and delay and variability	15.0079	1.12298e-07	5.12342e-07	0.0211632	-12	S	S	G2M
SNRPC	Significant padj (t-test) and delay	15.0044	1.12521e-07	5.12971e-07	0.00252316	88	S	G2M	G2M
DYNC1I2	Significant padj (t-test) and delay	13.1997	3.40627e-07	1.31808e-06	0.000165724	9	G2M	G2M	G2M
NDUFB7	Significant padj (t-test) and delay	14.9785	1.14226e-07	5.20343e-07	0.000673363	156	S	S	G1
ABCB8	Significant padj (t-test) and delay and variability	14.9742	1.14508e-07	5.2123e-07	0.00471637	124	S	G2M	G2M
OPA1	Significant padj (t-test) and delay	14.9592	1.15508e-07	5.25379e-07	0.00208791	223	S	G2M	G2M
ZNF142	Significant padj (t-test)	14.9507	1.16085e-07	5.272e-07	0.00395763	-155	S	S	G1
SRI	Significant padj (t-test) and delay	14.9417	1.16689e-07	5.29541e-07	0.000615235	40	G2M	G2M	G2M
SS18L2	Significant padj (t-test) and delay	13.5822	2.66365e-07	1.06815e-06	0.00275319	9	S	S	G1
NUDT5	Significant padj (t-test) and delay	14.9344	1.17188e-07	5.31402e-07	0.00250277	388	S	G2M	G2M
FAM129B	Significant padj (t-test) and delay	13.4989	2.80874e-07	1.11434e-06	0.000662179	-8	S	G2M	G2M
EIPR1	Significant padj (t-test) and delay and variability	14.9252	1.17813e-07	5.33829e-07	0.00368786	86	S	S	G2M
SMARCA1	Significant padj (t-test) and delay	7.2174	4.98853e-05	9.66157e-05	0.00202001	-56	G1	G1	G2M
NACC1	Significant padj (t-test) and delay	14.9168	1.18395e-07	5.35503e-07	0.00130422	228	S	S	G1
GBP2	Significant padj (t-test) and delay and variability	14.9167	1.18396e-07	5.35503e-07	0.0548207	0	G1	G1	G2M
DDX27	Significant padj (t-test) and delay	14.9159	1.18452e-07	5.35503e-07	0.000936934	156	S	G2M	G2M
IFI16	Significant padj (t-test) and delay	14.9138	1.18602e-07	5.35776e-07	0.00107289	131	G1	G2M	G2M
ACO2	Significant padj (t-test) and delay	14.9044	1.19248e-07	5.37769e-07	0.00217165	9	S	S	G1
CCAR1	Significant padj (t-test) and delay	14.9035	1.19314e-07	5.37769e-07	0.00117042	15	G2M	G2M	G2M
DHX9	Significant padj (t-test) and delay and variability	14.899	1.19625e-07	5.38763e-07	0.00353239	145	S	S	G2M
EIF1	Significant padj (t-test) and delay	10.0996	3.29459e-06	9.04912e-06	0.00136476	-24	S	G2M	G2M
PALLD	Significant padj (t-test) and delay	6.13499	0.000171807	0.000288881	0.00112327	31	G1	S	G2M
VPS37C	Significant padj (t-test) and delay	8.23782	1.75027e-05	3.85551e-05	0.000557238	15	S	G2M	G2M
CWC15	Significant padj (t-test) and delay	14.8564	1.22637e-07	5.51495e-07	0.00205374	-39	S	G2M	G2M
DCAF1	Significant padj (t-test)	14.8502	1.2308e-07	5.53074e-07	0.00608469	-234	S	S	G1
BCS1L	Significant padj (t-test) and delay and variability	4.35874	0.00182681	0.00246009	0.00619593	-120	S	S	G1
MIR4435-2HG	Significant padj (t-test) and delay	6.18157	0.000162424	0.00027445	0.000671966	270	S	S	G1
ANXA2	Significant padj (t-test) and delay	10.0317	3.48519e-06	9.46796e-06	5.14282e-05	4	G1	S	G2M
NDUFV3	Significant padj (t-test)	8.07557	2.05315e-05	4.42144e-05	0.00175093	-329	S	S	G1
PTP4A2	Significant padj (t-test) and delay	10.056	3.41552e-06	9.30412e-06	0.00247662	0	S	G2M	G2M
PIGK	Significant padj (t-test) and delay and variability	14.8193	1.25327e-07	5.62746e-07	0.00714291	211	S	G2M	G2M
GALNT5	Significant padj (t-test) and delay and variability	11.8663	8.47056e-07	2.83127e-06	0.00500715	107	S	G2M	G2M
GNG12	Significant padj (t-test) and delay	14.813	1.25792e-07	5.64409e-07	4.97415e-05	69	S	G2M	G2M
ATP5MC2	Significant padj (t-test) and delay	14.8109	1.25944e-07	5.64666e-07	0.000853339	387	G1	G2M	G2M
MTMR1	Significant padj (t-test) and delay	4.36754	0.00180353	0.00242928	4.51131e-05	0	S	G2M	S
PITPNM3	Significant padj (t-test) and delay	14.8095	1.26047e-07	5.64702e-07	0.00205496	163	S	S	G1
MR1	Significant padj (t-test) and delay and variability	14.797	1.26972e-07	5.68361e-07	0.00406573	35	G1	G1	G2M
MRPL48	Significant padj (t-test) and delay	14.7959	1.27054e-07	5.68361e-07	0.000267423	63	G2M	G2M	G2M
RBPMS	Significant padj (t-test) and delay	8.57109	1.27074e-05	2.9088e-05	0.00211873	-2	G1	G1	G2M
PRCC	Significant padj (t-test) and delay	14.7861	1.27793e-07	5.71236e-07	0.000790763	0	S	S	G1
DPH7	Significant padj (t-test) and delay	14.7785	1.2836e-07	5.73342e-07	0.00186614	447	S	S	G1
ATP9A	Significant padj (t-test) and delay	7.98857	2.23892e-05	4.76299e-05	0.00181321	11	G1	G1	G2M
MPC1	Significant padj (t-test) and delay	14.7619	1.29618e-07	5.78093e-07	0.00216752	157	S	S	G1
THOC1	Significant padj (t-test) and delay	14.7544	1.30192e-07	5.80219e-07	0.00186938	87	S	G2M	G2M
RPS26	Significant padj (t-test) and delay	14.7305	1.32037e-07	5.87565e-07	6.09208e-05	0	G1	G1	G2M
EXOC1	Significant padj (t-test)	14.729	1.32152e-07	5.87637e-07	0.000325508	-389	G2M	G2M	G2M
NUPL2	Significant padj (t-test) and delay	8.6587	1.17009e-05	2.7096e-05	0.00102794	311	G2M	G2M	G2M
WRNIP1	Significant padj (t-test) and delay	14.7273	1.32282e-07	5.87778e-07	0.00284976	0	S	G2M	G2M
GLI3	Significant padj (t-test) and delay	11.5668	1.05253e-06	3.40175e-06	0.00338826	53	S	S	G1
PHLDB2	Significant padj (t-test) and delay	5.85969	0.000240833	0.00039003	0.000453285	-17	G1	S	G2M
RHOBTB3	Significant padj (t-test) and delay	8.96784	8.79167e-06	2.11135e-05	0.000122305	0	G2M	G2M	G2M
STK38L	Significant padj (t-test) and delay	6.77751	8.10854e-05	0.000148341	0.00288249	-11	G1	G1	G2M
RBBP5	Significant padj (t-test) and delay and variability	14.6712	1.36732e-07	6.07099e-07	0.00651695	333	S	S	G1
SERPINB1	Significant padj (t-test) and delay	4.65873	0.00118736	0.0016632	0.000237813	-1	G1	G2M	G2M
CPNE7	Significant padj (t-test) and delay and variability	14.6639	1.37327e-07	6.09287e-07	0.00522245	73	S	S	G1
ENTR1	Significant padj (t-test) and delay	10.2899	2.81925e-06	7.95607e-06	0.002043	-118	S	S	G2M
FBXO7	Significant padj (t-test)	14.639	1.3937e-07	6.16516e-07	7.70674e-05	-159	S	S	G2M
RHOT2	Significant padj (t-test) and delay	6.33841	0.000134708	0.000232292	0.00219388	-42	S	G2M	G1
USP7	Significant padj (t-test) and delay	14.6346	1.39726e-07	6.17633e-07	0.00309889	-124	S	G2M	G2M
COBL	Significant padj (t-test) and delay	5.50837	0.000376094	0.000582896	0.00273645	123	S	S	G1
CLASP1	Significant padj (t-test) and delay	4.38153	0.00176719	0.00238627	6.12142e-05	-18	S	G2M	S
COPB2	Rank-able	1.56628	0.151726	0.155641	3.11033e-05	-18	G1	S	G2M
BBS7	Significant padj (t-test) and delay and variability	14.6052	1.4219e-07	6.28057e-07	0.00781045	68	S	G2M	G2M
MRPL35	Significant padj (t-test) and delay	6.64593	9.41767e-05	0.000169609	0.00299538	9	S	G2M	G2M
TRAPPC13	Significant padj (t-test) and delay	14.5934	1.43191e-07	6.32011e-07	0.00188958	0	S	G2M	G2M
PPIH	Significant padj (t-test) and delay and variability	14.5829	1.44081e-07	6.35388e-07	0.00775391	197	S	G2M	G2M
ZDHHC13	Significant padj (t-test) and delay	14.5819	1.44169e-07	6.35388e-07	0.0028039	123	S	S	G1
AMD1	Significant padj (t-test)	13.3302	3.12981e-07	1.22541e-06	0.00352095	-185	S	S	G1
NPM1	Significant padj (t-test) and delay	12.4764	5.52298e-07	1.98395e-06	0.000104136	52	G1	G2M	G2M
METTL26	Significant padj (t-test) and delay	14.5598	1.46075e-07	6.43311e-07	0.00233791	404	S	S	G2M
STARD3	Significant padj (t-test) and delay	14.5562	1.46393e-07	6.44237e-07	0.00010192	-107	S	S	S
ATP6V1G1	Significant padj (t-test) and delay	14.5478	1.47121e-07	6.46615e-07	0.000221013	494	G1	G1	G2M
SNU13	Significant padj (t-test) and delay	14.5475	1.4715e-07	6.46615e-07	0.00124017	102	S	S	G1
STRAP	Significant padj (t-test) and delay	14.5429	1.47551e-07	6.47897e-07	0.00157545	-51	S	S	G2M
SPTLC2	Significant padj (t-test) and delay	14.5369	1.48085e-07	6.49766e-07	0.00205623	372	S	G2M	G2M
NNT-AS1	Significant padj (t-test) and delay and variability	14.5308	1.4862e-07	6.51632e-07	0.00880943	144	S	S	G1
UTP14A	Significant padj (t-test) and delay	14.5139	1.50124e-07	6.57743e-07	0.0005097	-80	G1	S	G1
CREB1	Significant padj (t-test) and delay	14.5041	1.51013e-07	6.60797e-07	0.000903992	6	S	G2M	G2M
NEDD1	Significant padj (t-test) and delay and variability	14.5037	1.51042e-07	6.60797e-07	0.00392103	-12	S	S	G2M
SLC39A4	Rank-able	3.17137	0.011341	0.0133228	0.000743381	-237	S	S	G1
MAPKAP1	Significant padj (t-test) and delay and variability	14.5006	1.51323e-07	6.61541e-07	0.00356635	-99	S	S	G2M
MXRA5	Significant padj (t-test) and delay and variability	14.4964	1.51707e-07	6.62731e-07	0.00348559	14	G1	G1	G2M
PPP2R3C	Significant padj (t-test) and delay	14.4939	1.51937e-07	6.63248e-07	0.00345916	1	S	G2M	G2M
RABGAP1	Significant padj (t-test) and delay	5.03089	0.000708513	0.00103576	0.000667551	9	G1	G1	G2M
MBOAT2	Significant padj (t-test) and delay	14.4905	1.52243e-07	6.641e-07	0.00102301	153	S	S	G1
AP1B1	Significant padj (t-test) and delay and variability	14.4864	1.52616e-07	6.65243e-07	0.00377496	95	S	G2M	G2M
LRSAM1	Significant padj (t-test) and delay	4.37942	0.00177261	0.00239215	0.000156723	56	G1	S	G2M
NDUFB6	Significant padj (t-test)	14.4755	1.53617e-07	6.68624e-07	0.00109991	-336	S	S	G1
ATXN2L	Significant padj (t-test) and delay	7.64512	3.1747e-05	6.47204e-05	0.00138734	-11	S	S	G1
NVL	Significant padj (t-test) and delay	14.4567	1.55354e-07	6.75696e-07	0.00248403	167	S	G2M	G2M
SSBP1	Significant padj (t-test) and delay	14.4484	1.56127e-07	6.78559e-07	0.000211748	42	G1	G2M	G2M
CEP57	Significant padj (t-test) and delay and variability	9.18817	7.20622e-06	1.78873e-05	0.00591618	165	S	G2M	G2M
PLD2	Rank-able	2.65099	0.0264332	0.0294289	0.000846635	327	G1	G1	G2M
MMADHC	Significant padj (t-test) and delay	14.4315	1.57716e-07	6.84968e-07	0.000684136	221	S	G2M	G2M
CCDC137	Significant padj (t-test) and delay	10.3219	2.74708e-06	7.79668e-06	0.00300591	54	S	S	G1
P4HA1	Significant padj (t-test) and delay	7.52874	3.58322e-05	7.18451e-05	0.00149292	-1	G1	G1	G2M
ATP5MG	Significant padj (t-test) and delay	14.4178	1.59018e-07	6.8928e-07	0.000244394	128	S	S	G2M
CYTOR	Significant padj (t-test) and delay	14.4174	1.59056e-07	6.8928e-07	0.0016073	114	S	G2M	G2M
MAPRE2	Significant padj (t-test) and delay	14.4091	1.59851e-07	6.92224e-07	0.00284552	211	S	G2M	G1
MITD1	Significant padj (t-test)	14.4052	1.60234e-07	6.92965e-07	0.00119466	-217	S	S	G1
RAC1	Significant padj (t-test) and delay	14.4043	1.60319e-07	6.92965e-07	0.00140077	222	S	G2M	G2M
DOCK7	Significant padj (t-test) and delay	14.3894	1.61763e-07	6.98474e-07	0.000287272	-24	S	G2M	G2M
MECP2	Significant padj (t-test) and delay	14.3743	1.63238e-07	7.04332e-07	0.000873862	-123	S	S	G1
NUTF2	Significant padj (t-test)	14.3642	1.6423e-07	7.08103e-07	0.000416994	-198	S	S	G1
RSU1	Significant padj (t-test) and delay	14.3541	1.65235e-07	7.11919e-07	0.000156914	35	G1	G1	G2M
AC003665.1	Significant padj (t-test)	14.3494	1.65704e-07	7.13423e-07	0.00168611	-313	S	S	G1
MAP3K21	Significant padj (t-test) and delay and variability	14.3475	1.65896e-07	7.13674e-07	0.00764875	118	S	S	G1
SLC7A8	Significant padj (t-test) and delay	14.3464	1.66001e-07	7.13674e-07	0.00195192	-9	G1	G1	G2M
BIRC5	Significant padj (t-test) and delay and variability	14.3352	1.67132e-07	7.18016e-07	0.109595	23	S	G2M	G2M
TRIM37	Significant padj (t-test) and delay	6.23369	0.000152581	0.000259731	0.00074301	46	S	S	G1
PCBP2	Significant padj (t-test) and delay	14.3242	1.68242e-07	7.22265e-07	0.00045327	406	S	G2M	G2M
TIAM1	Significant padj (t-test) and delay	8.7007	1.12498e-05	2.61341e-05	0.00280927	-62	S	S	G1
PRDX5	Significant padj (t-test)	14.3216	1.68514e-07	7.22913e-07	0.000172231	-473	G1	S	G2M
ST13	Significant padj (t-test) and delay	9.54891	5.2473e-06	1.35394e-05	0.000329738	0	G1	G1	G2M
SCAF4	Significant padj (t-test) and delay and variability	14.3002	1.70704e-07	7.3178e-07	0.00497955	139	S	S	G1
ELMSAN1	Significant padj (t-test) and delay	10.1864	3.06779e-06	8.50058e-06	0.000611323	0	S	S	G1
EIF4G3	Significant padj (t-test) and delay	5.29135	0.000499539	0.000754114	6.06887e-06	0	S	G2M	S
PAPOLA	Significant padj (t-test) and delay	9.77708	4.31544e-06	1.14178e-05	0.0019158	35	S	G2M	G2M
UTP6	Significant padj (t-test) and delay	14.288	1.71974e-07	7.36696e-07	0.00227879	65	S	G2M	G2M
CAV1	Significant padj (t-test) and delay	14.2702	1.73838e-07	7.43612e-07	0.000565434	2	G1	S	G2M
RSL1D1	Significant padj (t-test) and delay	14.2568	1.75258e-07	7.4915e-07	0.000152668	47	G2M	G2M	G2M
KRT5	Significant padj (t-test) and delay	14.2469	1.76307e-07	7.53095e-07	0.000250311	353	S	S	G1
COA1	Rank-able	2.76249	0.0220224	0.0248571	0.00035215	-449	G1	S	G1
SELENOF	Significant padj (t-test) and delay	4.14296	0.00251054	0.00329235	0.000332429	-77	G1	G2M	G2M
SOD1	Significant padj (t-test) and delay	14.2394	1.77115e-07	7.56004e-07	0.000630618	149	S	S	G2M
TUT7	Significant padj (t-test) and delay	14.237	1.77374e-07	7.56566e-07	0.0028221	9	G1	G1	G2M
MRPL37	Significant padj (t-test) and delay and variability	10.4566	2.46452e-06	7.10635e-06	0.00701399	-2	S	G2M	G2M
AC004816.1	Significant padj (t-test) and delay	5.97624	0.000208496	0.000343252	8.55248e-05	132	G1	S	G1
CIAO1	Significant padj (t-test) and delay	14.2245	1.78732e-07	7.61817e-07	0.00217785	442	S	G2M	G2M
PLXNA2	Significant padj (t-test) and delay	13.3206	3.1493e-07	1.23143e-06	0.00114063	206	S	S	G1
DKK3	Significant padj (t-test) and delay	14.2211	1.79101e-07	7.62841e-07	0.00246521	222	S	S	G2M
CLTB	Significant padj (t-test) and delay	14.2125	1.80038e-07	7.66055e-07	0.00102642	882	S	S	G1
RPS27A	Significant padj (t-test) and delay	14.2118	1.80112e-07	7.66055e-07	0.000233369	0	G1	G1	G2M
GATA6	Significant padj (t-test) and delay and variability	14.2105	1.8026e-07	7.66139e-07	0.00809593	56	S	G2M	G2M
NOL10	Significant padj (t-test) and delay	14.2067	1.80673e-07	7.67347e-07	0.0030637	0	S	G2M	G2M
STAU1	Significant padj (t-test) and delay	14.198	1.81638e-07	7.70893e-07	0.000626244	0	S	G2M	G2M
GNAI1	Significant padj (t-test) and delay	14.1886	1.82681e-07	7.74218e-07	0.00224461	-19	G2M	G2M	G2M
PEX10	Significant padj (t-test) and delay	6.15535	0.000167634	0.000282533	0.000693985	-96	S	S	G2M
IGFL2-AS1	Significant padj (t-test) and delay and variability	11.9305	8.09004e-07	2.71933e-06	0.00398712	16	G1	G1	G2M
PES1	Significant padj (t-test) and delay	6.2757	0.000145117	0.000248588	0.00130993	0	S	S	G2M
PSMD14	Significant padj (t-test) and delay and variability	14.1757	1.84126e-07	7.79789e-07	0.00458823	-23	S	G2M	G2M
DOT1L	Significant padj (t-test) and delay and variability	14.1722	1.84519e-07	7.80898e-07	0.00516221	281	S	S	G2M
CDC42EP3	Significant padj (t-test) and delay	14.1689	1.84885e-07	7.81891e-07	0.00118116	41	G1	S	G2M
OSBPL1A	Significant padj (t-test) and delay	6.94097	6.75195e-05	0.00012657	0.000286589	3	G1	S	G2M
SMPD4	Significant padj (t-test) and delay and variability	14.1541	1.86563e-07	7.87874e-07	0.0117571	190	S	G2M	G2M
SMARCD2	Significant padj (t-test) and delay	14.1458	1.8752e-07	7.91352e-07	0.00231581	315	S	G2M	G2M
FGD3	Significant padj (t-test) and delay and variability	13.8482	2.25328e-07	9.2346e-07	0.00482937	11	G1	G1	G2M
SUMO1	Significant padj (t-test) and delay	14.1412	1.88045e-07	7.93009e-07	0.00100996	206	S	S	G1
ESPL1	Significant padj (t-test) and delay and variability	14.1327	1.89027e-07	7.96584e-07	0.125166	32	S	G2M	G2M
ANAPC5	Significant padj (t-test) and delay	14.1301	1.89329e-07	7.97295e-07	0.00311884	230	S	S	G2M
DAAM1	Significant padj (t-test) and delay	14.1258	1.89819e-07	7.98795e-07	0.00199088	-1	G1	G1	G2M
GIGYF2	Significant padj (t-test) and delay	6.08257	0.00018308	0.000305629	0.000206847	26	G2M	G2M	G2M
TAF5L	Significant padj (t-test) and delay	4.52088	0.00144497	0.00199038	0.000717769	-10	S	G2M	G1
MICAL2	Rank-able	2.79525	0.0208739	0.0236458	0.00132898	-133	G1	S	G2M
PNN	Significant padj (t-test) and delay	14.0995	1.92903e-07	8.10629e-07	0.00152957	232	S	G2M	G2M
ENOX2	Significant padj (t-test) and delay	5.25603	0.00052349	0.000787479	0.00131166	-102	S	G2M	G2M
PKN1	Significant padj (t-test) and delay	14.0914	1.93866e-07	8.141e-07	0.00213231	15	S	S	G1
RPLP2	Significant padj (t-test) and delay	14.0876	1.94314e-07	8.15407e-07	0.000179199	0	G1	G1	G2M
MKNK2	Significant padj (t-test) and delay	5.95038	0.000215239	0.000352407	0.000114603	-21	G2M	G2M	G2M
LIN9	Significant padj (t-test) and delay and variability	7.85004	2.57392e-05	5.38536e-05	0.0052888	62	S	G2M	G2M
RAB10	Significant padj (t-test) and delay	14.0717	1.96226e-07	8.21805e-07	0.000579529	0	S	G2M	G2M
FADS3	Significant padj (t-test) and delay	14.0715	1.96252e-07	8.21805e-07	0.00210176	0	G1	G1	G2M
WDR90	Significant padj (t-test) and delay and variability	14.0609	1.97535e-07	8.26597e-07	0.00799619	-5	S	S	G1
SREBF1	Significant padj (t-test)	8.70932	1.11596e-05	2.59737e-05	0.000170487	-347	G2M	G2M	G2M
SP1	Significant padj (t-test) and delay	8.31862	1.61805e-05	3.59881e-05	0.000607446	102	S	S	G1
ATG12	Significant padj (t-test) and delay	14.0551	1.98237e-07	8.28552e-07	0.000573086	99	S	G2M	G2M
RPL38	Significant padj (t-test) and delay	14.0548	1.9828e-07	8.28552e-07	0.000251443	16	G1	G1	G2M
SGPL1	Significant padj (t-test) and delay	14.0534	1.98442e-07	8.28647e-07	0.000916455	30	G2M	G1	G2M
PHLDB1	Significant padj (t-test) and delay	14.0501	1.98843e-07	8.2974e-07	0.00187872	23	G1	G1	G2M
C10orf67	Significant padj (t-test) and delay and variability	8.71769	1.10727e-05	2.58118e-05	0.0107418	54	G1	G1	G2M
BRD4	Significant padj (t-test) and delay	14.0408	1.99995e-07	8.33965e-07	0.00119383	6	S	G2M	G2M
CDH1	Significant padj (t-test)	11.4466	1.15003e-06	3.677e-06	0.000132458	-374	S	G2M	G2M
GTPBP6	Significant padj (t-test) and delay	14.0229	2.0221e-07	8.42025e-07	0.00186058	41	S	G2M	G2M
HAUS5	Significant padj (t-test) and delay and variability	14.0119	2.03579e-07	8.46544e-07	0.0111707	53	S	G2M	G1
TMEM243	Significant padj (t-test) and delay	14.0065	2.04257e-07	8.48178e-07	0.00103872	-41	G1	S	G1
FAM177A1	Significant padj (t-test) and delay	14.0009	2.04974e-07	8.50564e-07	0.000291905	20	S	G2M	G2M
WDR53	Significant padj (t-test) and delay and variability	13.9972	2.0544e-07	8.51904e-07	0.00473692	-101	S	S	G1
CAPN1	Significant padj (t-test) and delay	13.9894	2.0643e-07	8.55416e-07	0.00104782	21	S	G2M	G2M
MYLIP	Significant padj (t-test) and delay and variability	13.9838	2.07141e-07	8.57766e-07	0.00369047	88	G2M	G1	G2M
CAMTA1	Significant padj (t-test) and delay and variability	12.1712	6.82392e-07	2.37265e-06	0.00673114	93	S	S	G1
P3H2	Significant padj (t-test) and delay	6.64103	9.47069e-05	0.00017041	0.000107102	28	G1	S	G2M
MED13	Significant padj (t-test) and delay	7.2228	4.95952e-05	9.61743e-05	0.000121214	-28	G2M	G2M	G2M
PABPC1	Significant padj (t-test) and delay	7.71376	2.95787e-05	6.08829e-05	0.000228788	0	G2M	G1	G2M
SHMT1	Significant padj (t-test) and delay and variability	5.42725	0.000417865	0.000640876	0.00358209	124	S	G2M	G2M
TPGS2	Rank-able	2.47383	0.0353474	0.0387549	0.00104178	-229	S	G2M	G1
LNPK	Significant padj (t-test) and delay and variability	13.9496	2.11573e-07	8.75508e-07	0.0096638	56	S	S	G1
TMEM40	Significant padj (t-test) and delay and variability	13.5192	2.77249e-07	1.10293e-06	0.00507433	128	G1	G1	G2M
GOLGA2	Significant padj (t-test) and delay	13.9374	2.13177e-07	8.81538e-07	4.83198e-05	3	G2M	G2M	G2M
SLC7A1	Significant padj (t-test) and delay	6.79842	7.91951e-05	0.000145394	3.45645e-05	54	G1	S	G2M
RAD23B	Significant padj (t-test)	13.9305	2.14098e-07	8.8358e-07	0.00183196	-178	S	G2M	G1
IL7R	Significant padj (t-test) and delay	13.9298	2.14186e-07	8.8358e-07	0.00073814	34	S	S	G1
UBE2H	Significant padj (t-test) and delay	13.9292	2.14264e-07	8.8358e-07	0.00089322	76	G1	G1	G2M
ZSWIM6	Significant padj (t-test) and delay	7.21735	4.98876e-05	9.66157e-05	0.000332162	0	G2M	G1	G2M
SNHG16	Rank-able	1.44288	0.182941	0.18673	3.06955e-05	0	G1	S	G2M
UTP18	Significant padj (t-test) and delay	13.9126	2.16485e-07	8.91508e-07	0.00231789	327	S	G2M	G2M
PRIMPOL	Significant padj (t-test) and delay and variability	4.58338	0.00132143	0.00183488	0.00876256	138	S	G2M	G2M
MAGOHB	Significant padj (t-test) and delay and variability	13.8943	2.18958e-07	9.01068e-07	0.0138682	-5	S	G2M	G2M
STRIP2	Significant padj (t-test) and delay	13.8895	2.19616e-07	9.03153e-07	0.00337433	123	S	S	G1
DPP8	Significant padj (t-test) and delay	6.32736	0.000136483	0.000234822	0.000277363	-33	S	G2M	G2M
POLRMT	Significant padj (t-test) and delay	13.8857	2.20135e-07	9.04662e-07	0.00255574	358	S	G2M	G2M
MCUR1	Significant padj (t-test) and delay and variability	13.8815	2.20711e-07	9.06405e-07	0.00681499	168	S	S	G2M
POLR2L	Significant padj (t-test) and delay	9.32189	6.39916e-06	1.61414e-05	0.0016688	-28	S	S	G2M
GNL2	Significant padj (t-test) and delay and variability	8.9537	8.90581e-06	2.13446e-05	0.00532468	217	S	G2M	G2M
NSRP1	Significant padj (t-test) and delay	13.8518	2.24823e-07	9.22023e-07	0.00134379	68	S	G2M	G2M
CAT	Significant padj (t-test) and delay	13.8457	2.25684e-07	9.23932e-07	0.00198923	345	G1	G1	G2M
PPT1	Significant padj (t-test) and delay	13.8452	2.25754e-07	9.23932e-07	0.000238586	269	G2M	G1	G2M
NXN	Significant padj (t-test) and delay	13.8434	2.26012e-07	9.24357e-07	0.000659931	76	S	S	G2M
AP3D1	Significant padj (t-test) and delay	13.8389	2.26643e-07	9.26299e-07	0.000731718	-105	S	G2M	G2M
VKORC1L1	Significant padj (t-test) and delay and variability	13.828	2.28189e-07	9.3198e-07	0.00353206	14	S	G2M	G2M
RPP30	Significant padj (t-test) and delay and variability	6.4948	0.000112127	0.000197815	0.00613294	-61	S	S	G2M
ICMT	Significant padj (t-test) and delay and variability	13.8125	2.30404e-07	9.39738e-07	0.0141224	47	S	S	G1
POP1	Significant padj (t-test) and delay and variability	13.7925	2.33315e-07	9.50964e-07	0.00383617	102	S	G2M	G2M
TSPAN2	Significant padj (t-test) and delay and variability	6.0358	0.000193817	0.000321751	0.00459459	39	G1	S	G2M
CEBPZOS	Significant padj (t-test) and delay	13.7725	2.36249e-07	9.61604e-07	0.000426308	164	G2M	G2M	G2M
ITGB1	Significant padj (t-test) and delay	13.7693	2.3672e-07	9.62867e-07	0.00245809	963	S	G2M	G2M
REV1	Significant padj (t-test)	13.7617	2.37852e-07	9.66809e-07	0.000505449	-135	S	S	G1
NARS2	Significant padj (t-test) and delay and variability	13.7577	2.38444e-07	9.6845e-07	0.00372142	208	S	G2M	G1
PIP5K1A	Significant padj (t-test) and delay	13.7568	2.3858e-07	9.6845e-07	0.00105082	236	S	S	G2M
RPS2	Significant padj (t-test) and delay	13.7507	2.39506e-07	9.71546e-07	0.000228917	-43	G1	S	G1
ATRX	Significant padj (t-test) and delay	7.47824	3.77812e-05	7.52469e-05	0.000466646	12	G1	G1	G2M
F2RL1	Significant padj (t-test) and delay	13.7322	2.423e-07	9.81624e-07	0.00211336	0	S	G2M	G2M
TDP1	Significant padj (t-test) and delay and variability	13.7321	2.42319e-07	9.81624e-07	0.0157589	39	S	G2M	G2M
INVS	Rank-able	2.90367	0.0174904	0.0200452	0.000361477	24	G1	G2M	G2M
DSG2	Significant padj (t-test) and delay	13.725	2.43397e-07	9.85318e-07	0.000532099	392	S	G2M	G2M
LACTB2	Significant padj (t-test) and delay	4.16268	0.00243798	0.00320779	0.000417862	19	G1	S	G2M
RPL12	Significant padj (t-test)	13.5979	2.63724e-07	1.05898e-06	5.85772e-05	-696	G1	S	G2M
CD82	Significant padj (t-test) and delay	13.7087	2.45905e-07	9.94799e-07	0.00125834	0	S	S	G1
ELL	Rank-able	1.62826	0.13791	0.141859	1.1233e-05	-33	G2M	G2M	G2M
CHEK2	Significant padj (t-test) and delay and variability	11.7896	8.95094e-07	2.95376e-06	0.0106511	153	S	G2M	G2M
GRIN2A	Significant padj (t-test) and delay and variability	6.82433	7.69184e-05	0.000141563	0.00834754	-11	G1	G1	G2M
ALCAM	Significant padj (t-test) and delay	10.723	1.99549e-06	5.89358e-06	0.000808676	-45	G1	G1	G2M
CYP20A1	Significant padj (t-test) and delay	13.6808	2.50268e-07	1.01108e-06	6.99424e-05	0	G2M	G2M	G2M
STIP1	Significant padj (t-test) and delay and variability	13.6454	2.55921e-07	1.03302e-06	0.00669814	0	S	G2M	G2M
MRPL3	Significant padj (t-test) and delay	13.6445	2.56064e-07	1.03302e-06	0.00318509	0	S	G2M	G2M
HACD3	Significant padj (t-test) and delay	13.6425	2.56393e-07	1.03302e-06	0.000505574	31	S	S	G1
MGMT	Significant padj (t-test)	13.6354	2.57546e-07	1.03697e-06	0.000955474	-605	G1	G1	G2M
LAMB3	Significant padj (t-test) and delay	12.0605	7.37676e-07	2.52657e-06	0.000474753	-3	G2M	G1	G2M
ARFGAP1	Significant padj (t-test) and delay	4.1267	0.0025721	0.00336716	0.00135067	-1	G1	S	G2M
CTNND1	Significant padj (t-test) and delay	6.2732	0.000145552	0.000249189	0.000183146	-37	G1	G2M	G2M
ESRRA	Significant padj (t-test) and delay	13.6071	2.62196e-07	1.05498e-06	0.000161794	0	S	S	G1
RBM23	Significant padj (t-test) and delay	13.5992	2.63512e-07	1.05891e-06	0.00204077	-79	S	S	G2M
MRPL20	Significant padj (t-test) and delay	13.5991	2.63529e-07	1.05891e-06	0.00171554	0	S	S	G1
COP1	Rank-able	0.691241	0.506851	0.507617	7.79409e-05	-367	G2M	G2M	G2M
IRF6	Significant padj (t-test) and delay	3.61243	0.00563789	0.00693312	0.000229823	-13	G1	G1	G2M
EVI5	Significant padj (t-test) and delay	4.64475	0.00121109	0.00169364	0.000518464	145	G1	G1	G2M
SMARCAL1	Significant padj (t-test) and delay	13.5849	2.65912e-07	1.06705e-06	0.000236314	0	G2M	G2M	G2M
CCDC58	Significant padj (t-test) and delay	13.5691	2.68597e-07	1.07565e-06	0.00190594	464	S	S	G1
GEMIN2	Significant padj (t-test) and delay and variability	13.5588	2.70363e-07	1.08127e-06	0.00463158	189	S	G2M	G2M
PRNP	Significant padj (t-test) and delay	13.5473	2.72342e-07	1.08773e-06	0.00125918	0	S	G2M	G2M
NPAT	Significant padj (t-test)	13.5438	2.72948e-07	1.08942e-06	0.00328252	-236	S	S	G1
[truncated: 4,369 more rows]

## Sheet: 293t
gene_name	status	t	pvalue	padjusted	log10Var	dec_to_0	phase_peak_vel	phase_peak_exp	phase_start_vel
HNRNPK	Significant padj (t-test) and delay and variability	176.81	5.01191e-32	2.48591e-28	0.000993358	17	S	G2M	G1
CENPE	Significant padj (t-test) and delay and variability	133.787	9.97646e-30	2.47416e-26	0.00844808	0	G2M	G2M	G2M
CCNB1	Significant padj (t-test) and delay and variability	114.866	1.80181e-28	2.979e-25	0.00880702	-37	G2M	G2M	G2M
SRSF7	Significant padj (t-test) and delay and variability	102.394	1.5948e-27	1.97755e-24	0.000466101	191	S	G1	G1
RPS13	Significant padj (t-test) and delay	90.0167	1.83515e-26	1.82047e-23	4.90131e-05	0	G2M	G1	G2M
DEPDC1	Significant padj (t-test) and delay and variability	86.3079	4.07415e-26	3.36797e-23	0.00776437	-202	G2M	G2M	G2M
HMGB1	Significant padj (t-test) and delay	83.0655	8.41811e-26	5.96483e-23	0.000216949	73	S	G1	G1
UNG	Significant padj (t-test) and delay and variability	81.6527	1.16518e-25	7.2241e-23	0.0052559	633	G1	G1	G2M
CLSPN	Significant padj (t-test) and delay and variability	78.8088	2.28083e-25	1.25699e-22	0.00266336	354	G1	S	G2M
NOVA1	Significant padj (t-test)	75.6094	5.00077e-25	2.37757e-22	0.000465751	-384	G2M	G1	G2M
ARID4B	Significant padj (t-test) and delay and variability	75.3982	5.27284e-25	2.37757e-22	0.000626856	131	G2M	G2M	G2M
SMC4	Significant padj (t-test) and delay and variability	73.3274	8.93499e-25	3.69313e-22	0.00119101	600	G2M	G2M	G2M
RPS28	Significant padj (t-test) and delay and variability	72.4734	1.11539e-24	4.25563e-22	0.000294375	39	G2M	G1	G2M
TMCO1	Significant padj (t-test) and delay and variability	70.8943	1.69267e-24	5.99688e-22	0.000434513	8	S	G1	G2M
MCM5	Significant padj (t-test) and delay and variability	68.3973	3.33687e-24	1.10339e-21	0.00472603	1134	G1	G1	G2M
PCMT1	Significant padj (t-test) and delay and variability	57.4509	9.03267e-23	1.179e-20	0.000806258	0	S	G2M	G2M
SGO2	Significant padj (t-test) and delay and variability	67.696	4.0556e-24	1.25724e-21	0.00593157	91	G2M	G2M	G2M
CENPF	Significant padj (t-test) and delay and variability	67.2397	4.6094e-24	1.34486e-21	0.00376154	0	G2M	G2M	G2M
NCAPG	Significant padj (t-test) and delay and variability	66.9982	4.93423e-24	1.35966e-21	0.00326244	630	G2M	G2M	G2M
JPT1	Significant padj (t-test) and delay and variability	66.5	5.6827e-24	1.48349e-21	0.000592135	0	S	G2M	G2M
CCT8	Significant padj (t-test) and delay and variability	11.9503	2.77892e-10	9.69984e-10	0.0010729	-64	S	G1	G1
XRCC6	Significant padj (t-test) and delay and variability	66.2138	6.16583e-24	1.48958e-21	0.0011847	337	S	G2M	G1
GDI2	Significant padj (t-test) and delay and variability	66.1349	6.30667e-24	1.48958e-21	0.000724366	-150	S	G2M	G1
TMED10	Significant padj (t-test)	65.7753	6.99188e-24	1.57635e-21	0.000462365	-422	S	G1	G1
KIF2C	Significant padj (t-test)	64.1831	1.11157e-23	2.39712e-21	0.0038372	-534	G2M	G2M	G2M
SNRPA1	Significant padj (t-test) and delay and variability	63.2406	1.47051e-23	3.03905e-21	0.000714174	-11	S	S	G1
SON	Significant padj (t-test) and delay and variability	62.7081	1.72554e-23	3.42348e-21	0.000275087	359	G2M	G2M	G2M
RPL29	Significant padj (t-test) and delay	62.2837	1.96197e-23	3.74284e-21	0.000122484	0	G2M	G1	G2M
GGH	Significant padj (t-test) and delay and variability	61.9463	2.17426e-23	3.86196e-21	0.000514297	-153	S	G2M	G2M
H3F3B	Significant padj (t-test) and delay	61.9375	2.18014e-23	3.86196e-21	0.000104252	4	S	G1	G2M
G2E3	Significant padj (t-test) and delay and variability	60.9901	2.91786e-23	4.90749e-21	0.00365197	0	G2M	G2M	G2M
ACTG1	Significant padj (t-test) and delay	60.9349	2.96824e-23	4.90749e-21	0.000188841	-13	S	G2M	G1
PSMA7	Significant padj (t-test) and delay	59.8924	4.11325e-23	6.5812e-21	0.000142279	0	S	G2M	G1
UBA2	Significant padj (t-test) and delay and variability	59.0178	5.43205e-23	8.10102e-21	0.000403856	1105	S	G2M	G2M
DHX29	Significant padj (t-test) and delay	59.0163	5.4346e-23	8.10102e-21	0.000221443	45	S	G1	G2M
NUF2	Significant padj (t-test) and delay and variability	58.949	5.55312e-23	8.10102e-21	0.00340618	0	S	G2M	G2M
SSBP1	Significant padj (t-test) and delay and variability	58.5497	6.31437e-23	8.94837e-21	0.000365747	-128	S	G1	G1
HADHB	Significant padj (t-test) and delay and variability	57.8581	7.90415e-23	1.08902e-20	0.00082257	378	S	G2M	G2M
TPX2	Significant padj (t-test) and delay and variability	57.679	8.38094e-23	1.1235e-20	0.00377396	-276	G2M	G2M	G2M
RPL34	Significant padj (t-test) and delay and variability	57.1304	1.00398e-22	1.27686e-20	0.00025616	240	G2M	G1	G2M
ARIH2	Significant padj (t-test) and delay and variability	56.8304	1.10899e-22	1.35088e-20	0.000329259	26	G2M	G2M	G2M
ASPM	Significant padj (t-test)	56.7913	1.12352e-22	1.35088e-20	0.0041093	-329	G2M	G2M	G2M
EIF3M	Significant padj (t-test) and delay and variability	56.7373	1.14389e-22	1.35088e-20	0.000273626	151	S	G2M	G1
CDC25C	Significant padj (t-test) and delay and variability	56.508	1.23483e-22	1.42437e-20	0.00360802	0	G2M	G2M	G2M
SREK1	Significant padj (t-test) and delay and variability	56.3718	1.29242e-22	1.45691e-20	0.000621931	0	S	G2M	G2M
PKM	Significant padj (t-test) and delay	55.9041	1.51276e-22	1.6674e-20	0.000234736	301	S	G2M	G1
PRDX6	Significant padj (t-test) and delay and variability	55.5577	1.7012e-22	1.83433e-20	0.000335687	1133	S	G2M	G1
BAZ1A	Significant padj (t-test) and delay and variability	55.2483	1.89046e-22	1.99504e-20	0.00050076	201	S	G2M	G2M
RSF1	Significant padj (t-test) and delay and variability	55.0633	2.01407e-22	2.00602e-20	0.000271732	0	S	G2M	G2M
PTCD3	Significant padj (t-test) and delay and variability	55.0299	2.0373e-22	2.00602e-20	0.000567768	0	S	G2M	G2M
PSMA5	Significant padj (t-test) and delay and variability	55.0191	2.04488e-22	2.00602e-20	0.000696941	573	S	G1	G1
NUDC	Significant padj (t-test) and delay and variability	54.9939	2.06264e-22	2.00602e-20	0.00142733	193	S	G2M	G2M
NPM1	Significant padj (t-test) and delay and variability	54.8131	2.19504e-22	2.09373e-20	0.000606749	0	S	S	G1
ACAT1	Significant padj (t-test) and delay and variability	54.4402	2.49706e-22	2.33687e-20	0.00185586	0	S	G2M	G2M
GPC6	Significant padj (t-test) and delay and variability	4.11578	0.000588171	0.000780242	0.000846623	398	G1	G1	G1
ATP5F1B	Significant padj (t-test) and delay and variability	54.2948	2.62642e-22	2.41242e-20	0.00063559	-254	S	G2M	G1
NASP	Significant padj (t-test) and delay and variability	54.2319	2.68452e-22	2.41378e-20	0.00105458	48	S	G1	G1
KIF20A	Significant padj (t-test) and delay and variability	54.1887	2.72523e-22	2.41378e-20	0.00661711	204	G2M	G2M	G2M
MDH1	Significant padj (t-test) and delay and variability	53.8627	3.05415e-22	2.65765e-20	0.000969362	0	S	G1	G1
SRSF10	Significant padj (t-test) and delay and variability	53.5328	3.42982e-22	2.93309e-20	0.000638995	329	S	G2M	G1
COPE	Significant padj (t-test) and delay and variability	53.0645	4.04863e-22	3.4036e-20	0.000361573	293	S	G2M	G2M
ZMYM5	Significant padj (t-test) and delay and variability	3.63065	0.00177986	0.002217	0.000526679	-16	G1	G1	G2M
PSMD7	Significant padj (t-test) and delay and variability	52.4613	5.02389e-22	4.15308e-20	0.000569994	0	S	G2M	G2M
GMNN	Significant padj (t-test) and delay and variability	52.3271	5.27268e-22	4.28729e-20	0.000720908	1165	S	S	G1
DNAJA1	Significant padj (t-test) and delay and variability	52.145	5.63121e-22	4.50497e-20	0.0012141	183	S	G2M	G2M
NUDT5	Significant padj (t-test) and delay and variability	51.9296	6.08884e-22	4.79375e-20	0.000396616	118	S	G2M	G1
YBX3	Significant padj (t-test) and delay	51.4241	7.32339e-22	5.67563e-20	0.000106016	-32	G2M	G1	G2M
OLA1	Significant padj (t-test) and delay	51.3441	7.54182e-22	5.75499e-20	0.000180748	1051	S	G1	G1
NDUFB6	Significant padj (t-test) and delay and variability	51.1703	8.04006e-22	6.04222e-20	0.000298752	32	S	G1	G1
NCOR1	Significant padj (t-test)	50.8467	9.06254e-22	6.70899e-20	0.000323635	-388	G2M	G2M	G2M
IDI1	Significant padj (t-test) and delay and variability	50.6938	9.59239e-22	6.97065e-20	0.000883312	-12	G1	G2M	G1
UBXN4	Significant padj (t-test) and delay and variability	50.6646	9.69707e-22	6.97065e-20	0.000776991	1	G2M	G2M	G2M
MTDH	Significant padj (t-test) and delay	50.4777	1.03973e-21	7.36721e-20	0.000173192	432	S	G1	G2M
MALAT1	Significant padj (t-test) and delay and variability	25.9152	2.74052e-16	3.37295e-15	0.000340007	0	G2M	G2M	G2M
PTGES3	Significant padj (t-test) and delay and variability	50.027	1.23142e-21	8.6026e-20	0.000637547	474	S	G2M	G2M
RPL27	Significant padj (t-test) and delay	49.9672	1.2595e-21	8.67657e-20	4.35397e-05	376	G2M	G1	G2M
NSUN5P2	Significant padj (t-test) and delay and variability	49.9053	1.2893e-21	8.7602e-20	0.000312221	-32	G2M	G1	G2M
CDC27	Significant padj (t-test) and delay and variability	49.6112	1.44138e-21	9.66114e-20	0.00224201	0	G2M	G2M	G2M
GTSE1	Significant padj (t-test) and delay and variability	49.5395	1.48124e-21	9.79595e-20	0.00425973	-195	G2M	G2M	G2M
TBL2	Significant padj (t-test) and delay and variability	49.3057	1.61945e-21	1.05453e-19	0.000912314	269	G2M	G2M	G2M
BIRC5	Significant padj (t-test) and delay and variability	49.2775	1.63707e-21	1.05453e-19	0.000877704	0	G2M	G2M	G2M
CDC37	Significant padj (t-test)	48.8399	1.93696e-21	1.23171e-19	0.000221199	-926	S	G2M	G1
CDC5L	Significant padj (t-test)	48.4516	2.25159e-21	1.41366e-19	0.000719257	-525	S	G2M	G1
PSMB7	Significant padj (t-test) and delay	48.3495	2.34288e-21	1.45259e-19	0.000207469	156	S	G2M	G1
IMPDH2	Significant padj (t-test) and delay and variability	48.1857	2.49768e-21	1.52331e-19	0.000578769	76	S	G2M	G1
PGK1	Significant padj (t-test) and delay and variability	48.1646	2.51837e-21	1.52331e-19	0.00142386	1165	S	G2M	G2M
SUGP1	Significant padj (t-test) and delay and variability	3.20621	0.00464902	0.00548505	0.000486238	-52	S	G2M	G2M
NFE2L3	Rank-able	2.27662	0.0345665	0.036863	0.000384332	-277	S	G2M	G1
NACA	Significant padj (t-test) and delay	46.1513	5.63134e-21	3.35747e-19	0.000104973	-146	G1	S	G2M
RBBP6	Significant padj (t-test) and delay and variability	46.1277	5.68604e-21	3.35747e-19	0.00106721	80	S	G2M	G2M
BRD2	Significant padj (t-test) and delay	45.9447	6.12816e-21	3.57596e-19	7.27158e-05	62	G2M	G1	G2M
CKS2	Significant padj (t-test) and delay and variability	45.7084	6.75336e-21	3.89496e-19	0.0034261	-12	G2M	G2M	G2M
HACD3	Significant padj (t-test) and delay and variability	45.5259	7.28184e-21	4.15149e-19	0.000917443	301	S	G2M	G2M
SNRPB	Significant padj (t-test) and delay	45.4269	7.58674e-21	4.27616e-19	0.000209666	-224	S	G1	G1
HPF1	Significant padj (t-test) and delay and variability	45.2275	8.24199e-21	4.59329e-19	0.000920188	24	S	S	G1
DBF4	Significant padj (t-test)	45.1977	8.34487e-21	4.59895e-19	0.00167898	-477	G2M	G2M	G2M
NUCKS1	Significant padj (t-test) and delay and variability	44.9718	9.17087e-21	4.99863e-19	0.0012483	0	G2M	G2M	G2M
EIF1	Significant padj (t-test) and delay	8.43827	7.5221e-08	1.75245e-07	0.000115836	65	S	G2M	G2M
NOL11	Significant padj (t-test) and delay and variability	44.4992	1.11891e-20	6.03237e-19	0.00257045	144	S	G2M	G2M
AKIRIN2	Significant padj (t-test) and delay and variability	44.4543	1.14038e-20	6.08204e-19	0.00118159	1103	G2M	G2M	G2M
TOP2A	Significant padj (t-test)	44.3625	1.18565e-20	6.25619e-19	0.00527479	-503	G2M	G2M	G2M
MZT1	Significant padj (t-test) and delay	44.1808	1.28089e-20	6.68757e-19	0.000160849	-7	S	G2M	G2M
TTC28	Significant padj (t-test) and delay and variability	44.0583	1.34961e-20	6.97298e-19	0.00166776	-235	G2M	G1	G2M
CDCA8	Significant padj (t-test) and delay and variability	43.8723	1.46147e-20	7.47307e-19	0.00362162	196	G2M	G2M	G2M
RIOK1	Significant padj (t-test) and delay and variability	43.7156	1.56332e-20	7.91231e-19	0.0012353	482	S	G2M	G2M
HSPD1	Significant padj (t-test) and delay and variability	43.6644	1.59815e-20	8.00692e-19	0.000699654	305	S	G2M	G2M
SRRM2	Significant padj (t-test) and delay and variability	43.285	1.88344e-20	9.34185e-19	0.000255215	4	S	G1	G2M
UBC	Significant padj (t-test) and delay and variability	42.8419	2.28575e-20	1.12251e-18	0.00135073	65	S	G2M	G2M
TMEM106C	Significant padj (t-test) and delay	42.797	2.33132e-20	1.13366e-18	7.1748e-05	-41	G2M	G1	G2M
SPART	Significant padj (t-test) and delay and variability	42.5711	2.57542e-20	1.2402e-18	0.00108735	877	S	G2M	G2M
DESI2	Significant padj (t-test) and delay and variability	42.2531	2.96556e-20	1.40272e-18	0.000599407	0	G2M	G2M	G2M
DARS	Significant padj (t-test) and delay and variability	42.25	2.96958e-20	1.40272e-18	0.00158501	0	S	G2M	G2M
SRSF4	Significant padj (t-test) and delay and variability	42.2288	2.99774e-20	1.40272e-18	0.000632958	0	S	G2M	G2M
SNRNP40	Significant padj (t-test) and delay and variability	42.1938	3.04496e-20	1.40667e-18	0.000706626	721	S	G2M	G2M
CD47	Significant padj (t-test) and delay and variability	42.1806	3.06292e-20	1.40667e-18	0.000472451	381	S	G2M	G2M
NRF1	Significant padj (t-test) and delay and variability	28.6944	4.14195e-17	6.48078e-16	0.00360118	0	S	G2M	G2M
ECT2	Significant padj (t-test) and delay and variability	41.6127	3.95215e-20	1.79841e-18	0.00546331	26	G2M	G2M	G2M
PDIA3	Significant padj (t-test)	41.4831	4.19093e-20	1.88973e-18	0.00129685	-923	S	S	G1
MPPED2	Significant padj (t-test) and delay and variability	7.83769	2.26929e-07	4.88741e-07	0.000350291	-70	G2M	G1	G2M
NUP42	Significant padj (t-test) and delay and variability	41.1494	4.8782e-20	2.17981e-18	0.000911553	744	S	G2M	G2M
PFDN5	Significant padj (t-test) and delay	41.044	5.11921e-20	2.26708e-18	8.84558e-06	-167	G2M	G1	G2M
CCT3	Significant padj (t-test) and delay and variability	41.0153	5.18679e-20	2.27668e-18	0.00045155	-154	S	G2M	G2M
TMEM147	Significant padj (t-test) and delay	40.8532	5.58761e-20	2.4311e-18	1.37986e-05	-242	G2M	G1	G2M
BTG3	Significant padj (t-test) and delay and variability	40.7949	5.73986e-20	2.47563e-18	0.00187604	114	S	S	G1
SNX2	Significant padj (t-test) and delay and variability	40.521	6.51449e-20	2.78551e-18	0.00079202	945	S	G2M	G2M
TRDMT1	Significant padj (t-test)	40.4197	6.82818e-20	2.89468e-18	0.00102483	-980	S	G2M	G2M
ELF2	Rank-able	0.667425	0.512526	0.512629	2.93071e-05	-407	G2M	G2M	G2M
CUL1	Significant padj (t-test) and delay and variability	40.233	7.44871e-20	3.13098e-18	0.000646769	0	S	G2M	G2M
KIF3A	Significant padj (t-test)	40.1671	7.68203e-20	3.20192e-18	0.00216095	-733	G2M	G2M	G2M
LUC7L3	Significant padj (t-test) and delay and variability	39.9672	8.43661e-20	3.48713e-18	0.000320786	-176	S	G2M	G2M
MAPKAP1	Significant padj (t-test) and delay and variability	39.9416	8.53905e-20	3.5003e-18	0.00030315	270	G2M	G1	G2M
MAGOHB	Significant padj (t-test) and delay and variability	39.8722	8.82268e-20	3.55151e-18	0.000316295	330	S	G1	G1
UROD	Significant padj (t-test)	39.8698	8.83251e-20	3.55151e-18	0.000241993	-491	S	S	G1
EEF1B2	Significant padj (t-test) and delay	39.8587	8.87878e-20	3.55151e-18	2.73003e-05	337	G2M	G1	G2M
KIF5B	Significant padj (t-test) and delay and variability	39.799	9.13246e-20	3.62376e-18	0.000859742	815	G2M	G2M	G2M
CDK1	Significant padj (t-test) and delay and variability	39.738	9.3996e-20	3.70016e-18	0.00245307	670	G2M	G2M	G2M
PSMB3	Significant padj (t-test) and delay and variability	39.6921	9.60575e-20	3.75154e-18	0.000554533	26	S	G2M	G1
MRPL24	Significant padj (t-test) and delay and variability	7.5776	3.71535e-07	7.75595e-07	0.000479696	0	S	G2M	G2M
HNRNPC	Significant padj (t-test) and delay and variability	39.5061	1.04914e-19	4.03413e-18	0.000454526	0	S	G2M	G2M
TOPBP1	Significant padj (t-test) and delay and variability	39.506	1.0492e-19	4.03413e-18	0.000313027	-160	G2M	G1	G2M
ATF7IP	Significant padj (t-test) and delay and variability	39.3618	1.12382e-19	4.2599e-18	0.000804679	-72	G2M	G2M	G2M
SNRPA	Significant padj (t-test) and delay and variability	39.3594	1.1251e-19	4.2599e-18	0.000715111	8	G1	G1	G1
RO60	Significant padj (t-test)	4.5402	0.000223816	0.000315556	0.000146108	-371	G1	G1	G2M
TK1	Significant padj (t-test) and delay and variability	39.1186	1.26255e-19	4.74413e-18	0.00223098	47	S	S	G2M
IKBIP	Significant padj (t-test)	8.04654	1.53743e-07	3.38918e-07	0.000275514	-677	G2M	G2M	G2M
PSMD4	Significant padj (t-test) and delay and variability	39.002	1.33531e-19	4.97981e-18	0.000319538	420	S	G1	G1
RPS24	Significant padj (t-test) and delay	38.7283	1.52408e-19	5.59523e-18	2.92613e-05	815	G1	G1	G2M
SERBP1	Significant padj (t-test) and delay	38.7085	1.53875e-19	5.59523e-18	0.000206941	59	S	G2M	G2M
YWHAQ	Significant padj (t-test) and delay and variability	38.6817	1.55888e-19	5.59523e-18	0.000390167	277	S	S	G1
NOTCH2	Significant padj (t-test) and delay and variability	38.6757	1.56349e-19	5.59523e-18	0.00219517	-57	G2M	G1	G2M
CA2	Significant padj (t-test) and delay and variability	38.6606	1.57495e-19	5.59523e-18	0.000423889	672	S	G2M	G2M
NOP16	Significant padj (t-test) and delay and variability	38.6558	1.57865e-19	5.59523e-18	0.000754629	0	S	G2M	G2M
EZH2	Significant padj (t-test) and delay and variability	38.6549	1.5793e-19	5.59523e-18	0.000353284	42	S	S	G1
LARP1	Significant padj (t-test) and delay and variability	38.612	1.61257e-19	5.67258e-18	0.000729841	195	G2M	G1	G2M
NCOA5	Significant padj (t-test) and delay and variability	38.5669	1.64834e-19	5.75759e-18	0.000880829	0	G2M	G1	G2M
RPS23	Significant padj (t-test) and delay	38.3303	1.85024e-19	6.3833e-18	0.000102609	-5	G2M	G1	G2M
GLA	Significant padj (t-test) and delay and variability	38.327	1.85322e-19	6.3833e-18	0.000510209	451	S	G2M	G2M
H2AFZ	Significant padj (t-test) and delay	38.306	1.87236e-19	6.40477e-18	8.77267e-05	23	G1	G1	G1
STRAP	Significant padj (t-test) and delay	38.2793	1.89705e-19	6.41033e-18	0.000167622	0	S	S	G1
PITPNB	Significant padj (t-test) and delay and variability	38.2763	1.89984e-19	6.41033e-18	0.000843073	0	S	G2M	G2M
NCBP3	Significant padj (t-test) and delay and variability	38.0598	2.11315e-19	7.08192e-18	0.000617435	419	G2M	G2M	G2M
HAT1	Significant padj (t-test) and delay and variability	37.8979	2.28924e-19	7.57904e-18	0.00150468	1157	S	G2M	G2M
HSP90AA1	Significant padj (t-test) and delay and variability	37.8954	2.29205e-19	7.57904e-18	0.00128307	-161	S	G2M	G1
VPS8	Significant padj (t-test) and delay	6.11681	7.01334e-06	1.22491e-05	6.83986e-05	-103	G1	G1	G1
LENG8	Significant padj (t-test) and delay and variability	37.824	2.37463e-19	7.80011e-18	0.00110887	184	G2M	G1	G2M
SNHG21	Significant padj (t-test)	14.1098	1.60657e-11	6.99613e-11	0.0016507	-410	G1	G1	G2M
PARP1	Significant padj (t-test) and delay and variability	37.7904	2.41454e-19	7.87904e-18	0.00043921	928	S	G1	G1
RNF2	Significant padj (t-test) and delay and variability	37.7046	2.5197e-19	8.16842e-18	0.00056709	564	S	G2M	G2M
SDE2	Significant padj (t-test) and delay and variability	37.6479	2.59191e-19	8.34798e-18	0.00239669	-91	G2M	G2M	G2M
USP1	Significant padj (t-test) and delay and variability	37.5882	2.67014e-19	8.54444e-18	0.000755869	329	G1	G1	G2M
DGUOK	Significant padj (t-test) and delay	37.49	2.80445e-19	8.9167e-18	3.92338e-05	0	G2M	G1	G2M
GLMN	Significant padj (t-test) and delay and variability	37.4642	2.84099e-19	8.97535e-18	0.00149231	1276	S	G2M	G2M
XRCC2	Significant padj (t-test) and delay and variability	37.4286	2.89199e-19	9.07865e-18	0.00118899	56	G1	G1	G2M
NT5DC1	Significant padj (t-test) and delay and variability	37.3978	2.93706e-19	9.16214e-18	0.000520878	115	S	G2M	G1
KPNA2	Significant padj (t-test) and delay and variability	37.3331	3.03408e-19	9.40566e-18	0.00386887	186	G2M	G2M	G2M
NDUFC2	Significant padj (t-test) and delay	17.1329	5.19681e-13	3.05405e-12	6.79536e-05	-24	S	G2M	G1
SMARCC1	Significant padj (t-test) and delay and variability	37.1038	3.40568e-19	1.0492e-17	0.000395142	212	G2M	G2M	G2M
SLC39A4	Significant padj (t-test) and delay	7.44093	4.83155e-07	9.93553e-07	8.07145e-05	0	S	G1	G2M
SNX4	Significant padj (t-test) and delay and variability	36.8837	3.80768e-19	1.16581e-17	0.00109272	0	S	G2M	G2M
RALA	Significant padj (t-test) and delay and variability	36.7908	3.99197e-19	1.21473e-17	0.000482378	0	S	G2M	G2M
DGKE	Significant padj (t-test) and delay and variability	5.28246	4.24694e-05	6.65555e-05	0.000610615	-138	S	G1	G2M
ANP32B	Significant padj (t-test) and delay	36.7566	4.06215e-19	1.22855e-17	0.000170744	1034	S	G1	G1
HMG20B	Significant padj (t-test) and delay and variability	36.6633	4.26038e-19	1.2807e-17	0.00100469	0	G2M	G2M	G2M
BAIAP2L1	Significant padj (t-test) and delay	6.78819	1.75419e-06	3.34646e-06	0.00020204	512	G1	G1	G1
ADPRHL2	Significant padj (t-test) and delay and variability	36.5563	4.50043e-19	1.34413e-17	0.000875278	-222	S	G2M	G2M
XPO7	Significant padj (t-test) and delay and variability	36.5454	4.52559e-19	1.34413e-17	0.000930907	0	G2M	G1	G2M
CDCA2	Significant padj (t-test)	36.531	4.55911e-19	1.34602e-17	0.0030094	-534	G2M	G2M	G2M
CEBPZ	Significant padj (t-test) and delay	36.4386	4.78081e-19	1.40312e-17	0.000232912	574	S	G2M	G1
SMARCA5	Significant padj (t-test) and delay and variability	36.3877	4.9079e-19	1.42662e-17	0.000359702	650	S	G1	G1
DTNBP1	Significant padj (t-test) and delay and variability	36.3835	4.91839e-19	1.42662e-17	0.000669172	73	S	G2M	G2M
EIF3D	Significant padj (t-test) and delay and variability	36.3191	5.08441e-19	1.4662e-17	0.00038857	942	S	S	G1
TMEM263	Significant padj (t-test) and delay and variability	35.9375	6.19752e-19	1.77686e-17	0.00065842	0	S	G2M	G2M
RACK1	Significant padj (t-test)	8.075	1.45865e-07	3.22843e-07	1.78408e-05	-556	G2M	G1	G2M
RPS3	Significant padj (t-test) and delay	35.9001	6.3195e-19	1.79686e-17	5.4118e-05	278	G2M	G1	G2M
NONO	Significant padj (t-test) and delay and variability	35.894	6.33974e-19	1.79686e-17	0.000307252	0	S	G2M	G2M
PRDX3	Significant padj (t-test) and delay and variability	35.852	6.48033e-19	1.82628e-17	0.000627931	1125	S	G1	G1
PTMA	Significant padj (t-test) and delay	35.8301	6.55493e-19	1.83515e-17	0.000107388	676	S	G1	G2M
TET1	Significant padj (t-test) and delay and variability	35.817	6.59987e-19	1.83515e-17	0.000371955	0	G2M	G2M	G2M
CPSF3	Significant padj (t-test) and delay and variability	35.8104	6.62283e-19	1.83515e-17	0.000985467	0	S	G2M	G2M
ZDHHC6	Significant padj (t-test) and delay and variability	35.7601	6.79955e-19	1.87366e-17	0.00117835	-44	G1	G1	G2M
CFDP1	Significant padj (t-test) and delay and variability	35.7325	6.89864e-19	1.89046e-17	0.000612022	0	S	G2M	G1
SDHB	Significant padj (t-test) and delay and variability	35.7026	7.00776e-19	1.90981e-17	0.000336531	1224	S	G2M	G1
ATG3	Significant padj (t-test) and delay	35.5838	7.45935e-19	2.02177e-17	0.000182552	131	S	G1	G1
CDCA4	Significant padj (t-test) and delay and variability	35.5479	7.60153e-19	2.04911e-17	0.000847852	-20	S	S	G2M
EIF3K	Significant padj (t-test)	35.457	7.97521e-19	2.13611e-17	6.72398e-05	-1132	S	G2M	G1
COX4I1	Significant padj (t-test) and delay	35.4413	8.04129e-19	2.13611e-17	3.44318e-05	-9	S	G1	G2M
ATIC	Significant padj (t-test)	35.4385	8.05347e-19	2.13611e-17	0.000896879	-342	S	G1	G1
ADK	Significant padj (t-test) and delay and variability	35.2935	8.69636e-19	2.28767e-17	0.000733851	0	S	G2M	G2M
SH3PXD2A	Significant padj (t-test) and delay and variability	35.289	8.71713e-19	2.28767e-17	0.000518154	-288	G2M	G1	G2M
ACTB	Significant padj (t-test) and delay	35.2754	8.77999e-19	2.29204e-17	0.00020636	-2	S	G1	G1
MBIP	Significant padj (t-test) and delay and variability	35.1343	9.46438e-19	2.45776e-17	0.000973493	-243	G2M	G2M	G2M
GNL3	Significant padj (t-test) and delay and variability	35.0611	9.8415e-19	2.54239e-17	0.000710709	79	S	G2M	G2M
PDCD5	Significant padj (t-test) and delay	35.0226	1.00462e-18	2.58181e-17	8.4889e-05	0	G1	G1	G1
GRSF1	Significant padj (t-test) and delay and variability	34.9421	1.04884e-18	2.68158e-17	0.000613693	-36	S	G2M	G2M
CDC123	Significant padj (t-test) and delay and variability	34.9129	1.06535e-18	2.70981e-17	0.000829408	710	S	G2M	G1
GLO1	Significant padj (t-test) and delay and variability	34.707	1.19009e-18	2.99999e-17	0.000773401	91	S	S	G1
SBF2	Significant padj (t-test) and delay and variability	34.7048	1.19153e-18	2.99999e-17	0.00216617	-77	G2M	G1	G2M
RPL37	Significant padj (t-test) and delay	34.6799	1.20767e-18	3.02528e-17	0.000104179	369	G2M	G1	G2M
NUP205	Significant padj (t-test)	34.6489	1.22806e-18	3.05392e-17	0.000648955	-748	S	G2M	G2M
DCP1A	Significant padj (t-test) and delay and variability	34.6438	1.23142e-18	3.05392e-17	0.000399745	533	G2M	G2M	G2M
RPL11	Significant padj (t-test) and delay	34.6213	1.24651e-18	3.07596e-17	8.71961e-05	-22	G2M	G1	G2M
ATP2B1	Significant padj (t-test)	34.611	1.25346e-18	3.07779e-17	0.000201476	-839	G2M	G2M	G2M
NUB1	Significant padj (t-test) and delay and variability	34.5916	1.26666e-18	3.0949e-17	0.000294678	87	S	G2M	G2M
NEDD4L	Significant padj (t-test) and delay and variability	34.5613	1.28765e-18	3.13076e-17	0.00299545	0	G2M	G1	G2M
NIF3L1	Significant padj (t-test) and delay and variability	34.4494	1.36816e-18	3.31028e-17	0.00254972	0	S	G2M	G2M
C11orf58	Significant padj (t-test) and delay and variability	34.3101	1.47594e-18	3.55371e-17	0.000388637	-31	S	G1	G1
HAGH	Significant padj (t-test) and delay and variability	13.7033	2.67011e-11	1.12045e-10	0.000272009	52	G2M	G2M	G2M
FLYWCH2	Significant padj (t-test) and delay and variability	34.1727	1.59109e-18	3.7972e-17	0.00031585	0	G2M	G1	G2M
ELOB	Significant padj (t-test) and delay	34.1712	1.59238e-18	3.7972e-17	7.63519e-05	633	G2M	G1	G2M
CHAF1A	Significant padj (t-test) and delay and variability	34.0098	1.73988e-18	4.1291e-17	0.00139379	891	G1	G1	G2M
RBX1	Significant padj (t-test) and delay	33.9703	1.77805e-18	4.18123e-17	0.000202575	-14	G1	G1	G1
PPA1	Significant padj (t-test) and delay and variability	33.9697	1.77871e-18	4.18123e-17	0.000350552	207	S	G2M	G1
CAPZB	Significant padj (t-test) and delay and variability	33.8889	1.85967e-18	4.35092e-17	0.000255857	-271	S	G2M	G1
ZNF24	Significant padj (t-test) and delay and variability	33.8631	1.88635e-18	4.39262e-17	0.000761226	0	G2M	G2M	G2M
TXNL1	Significant padj (t-test) and delay and variability	33.6298	2.14675e-18	4.97565e-17	0.000381684	-23	S	G1	G2M
COPS3	Significant padj (t-test) and delay and variability	33.6023	2.17986e-18	5.01867e-17	0.000265214	309	S	S	G1
ATP5ME	Significant padj (t-test) and delay	33.5976	2.18555e-18	5.01867e-17	4.06668e-05	-109	G2M	G1	G2M
TTK	Significant padj (t-test)	33.5818	2.20492e-18	5.03981e-17	0.00575471	-517	G2M	G2M	G2M
ANP32A	Significant padj (t-test) and delay and variability	33.5308	2.26838e-18	5.16109e-17	0.00133508	0	S	G2M	G1
CCDC18	Significant padj (t-test) and delay and variability	33.4441	2.38096e-18	5.3925e-17	0.00184958	0	G2M	G2M	G2M
MORF4L2	Significant padj (t-test) and delay and variability	33.313	2.56232e-18	5.77687e-17	0.000388667	1094	S	G1	G2M
PPP2R5E	Significant padj (t-test)	33.2369	2.67426e-18	6.00196e-17	0.000496257	-389	S	G2M	G2M
MAPK1IP1L	Significant padj (t-test) and delay and variability	33.2226	2.69592e-18	6.02331e-17	0.00063799	333	S	G1	G1
CCNG1	Significant padj (t-test) and delay and variability	33.1893	2.74691e-18	6.10971e-17	0.0013262	-194	G2M	G2M	G2M
PERP	Significant padj (t-test)	33.1695	2.7778e-18	6.15083e-17	0.000415269	-537	S	G2M	G1
HK2	Significant padj (t-test) and delay and variability	33.1055	2.87978e-18	6.33637e-17	0.00231181	605	G2M	G1	G2M
YWHAE	Significant padj (t-test) and delay and variability	33.0937	2.89905e-18	6.33637e-17	0.000481717	0	S	G1	G1
RPL14	Significant padj (t-test) and delay	33.0932	2.89991e-18	6.33637e-17	2.03425e-05	240	G2M	G1	G2M
UCHL5	Significant padj (t-test) and delay and variability	33.057	2.95989e-18	6.43905e-17	0.000885765	344	S	G2M	G2M
PLS3	Significant padj (t-test) and delay and variability	32.9335	3.1744e-18	6.87556e-17	0.00158523	569	S	G2M	G2M
CERCAM	Significant padj (t-test) and delay and variability	6.82081	1.64248e-06	3.1491e-06	0.00203526	86	G2M	G1	G2M
CWC15	Significant padj (t-test) and delay	32.8792	3.27365e-18	7.0597e-17	0.000108994	0	S	G2M	G2M
HAUS5	Significant padj (t-test)	32.7807	3.46247e-18	7.43457e-17	0.000382579	-671	G2M	G1	G2M
RPS8	Significant padj (t-test) and delay	32.7366	3.55074e-18	7.59124e-17	8.58152e-05	-15	G2M	G1	G2M
MRS2	Significant padj (t-test) and delay and variability	32.7269	3.57044e-18	7.6006e-17	0.00027125	-188	G2M	G2M	G2M
MRPL13	Significant padj (t-test) and delay and variability	32.6776	3.67249e-18	7.78443e-17	0.000428171	82	S	G1	G1
SLC7A6	Significant padj (t-test) and delay and variability	32.4911	4.08691e-18	8.62599e-17	0.000603352	751	G2M	G1	G2M
DDX10	Significant padj (t-test) and delay and variability	32.469	4.13921e-18	8.69936e-17	0.00106694	0	S	G2M	G2M
SCML1	Significant padj (t-test)	32.4379	4.21385e-18	8.81886e-17	0.000136114	-977	S	G1	G2M
SNU13	Significant padj (t-test)	32.3638	4.39789e-18	9.16534e-17	0.000104915	-372	S	G1	G1
ABHD8	Significant padj (t-test) and delay and variability	32.3016	4.5586e-18	9.46052e-17	0.00233094	-122	G2M	G1	G2M
SLBP	Significant padj (t-test) and delay and variability	32.2863	4.59925e-18	9.50511e-17	0.00165631	-8	G1	G1	G1
BUB3	Significant padj (t-test) and delay and variability	32.2067	4.81616e-18	9.91211e-17	0.00150144	103	S	G2M	G2M
C14orf119	Significant padj (t-test)	32.1288	5.03892e-18	1.03277e-16	0.000655179	-875	S	G1	G2M
GNAQ	Significant padj (t-test)	3.85934	0.00105649	0.0013551	0.000239159	-479	G2M	G1	G2M
SEPTIN2	Significant padj (t-test) and delay and variability	32.0696	5.21551e-18	1.06456e-16	0.000499911	141	S	G2M	G1
FBXL5	Rank-able	2.82025	0.0109303	0.0123551	0.00109051	-966	G2M	G2M	G2M
HNRNPR	Significant padj (t-test) and delay and variability	32.0047	5.41652e-18	1.10106e-16	0.000931853	1188	S	G2M	G2M
USP14	Significant padj (t-test) and delay and variability	31.9721	5.52051e-18	1.11762e-16	0.000572768	1308	S	G2M	G2M
RPS27	Significant padj (t-test) and delay and variability	31.8493	5.93175e-18	1.19599e-16	0.000276146	13	G2M	G1	G2M
ASNSD1	Significant padj (t-test)	31.6964	6.48953e-18	1.30192e-16	0.000566555	-393	S	G1	G1
SMIM19	Significant padj (t-test) and delay and variability	31.6861	6.52879e-18	1.30192e-16	0.000350442	-68	G2M	G1	G2M
DNAJB12	Significant padj (t-test) and delay and variability	31.6843	6.53587e-18	1.30192e-16	0.00101375	101	S	G2M	G2M
ZBTB6	Significant padj (t-test) and delay and variability	31.6608	6.62691e-18	1.31478e-16	0.00167108	224	G2M	G1	G2M
CALM1	Significant padj (t-test) and delay and variability	21.662	7.42614e-15	6.48479e-14	0.000412002	-109	S	G2M	G1
MYEF2	Significant padj (t-test) and delay and variability	31.5645	7.01451e-18	1.38613e-16	0.00152029	-213	G2M	G2M	G2M
TRABD	Significant padj (t-test) and delay	31.5346	7.1396e-18	1.40526e-16	0.00022113	150	S	G1	G2M
TACC3	Significant padj (t-test) and delay and variability	31.5062	7.26071e-18	1.42344e-16	0.00207763	-103	G2M	G2M	G2M
SNRPD1	Significant padj (t-test) and delay	31.3899	7.7796e-18	1.51443e-16	0.000212235	35	S	G1	G1
SHISA5	Significant padj (t-test) and delay	31.3885	7.7859e-18	1.51443e-16	9.90218e-05	0	G2M	G1	G2M
RPL32	Significant padj (t-test)	31.3807	7.82214e-18	1.51554e-16	0.000109878	-334	G2M	G1	G2M
NDFIP2	Significant padj (t-test) and delay and variability	31.2522	8.44448e-18	1.62136e-16	0.00056012	138	S	G2M	G2M
PHF20	Significant padj (t-test) and delay and variability	31.2503	8.45409e-18	1.62136e-16	0.000716931	107	G2M	G2M	G2M
NDUFS3	Significant padj (t-test) and delay and variability	31.2479	8.46638e-18	1.62136e-16	0.000289366	0	S	G2M	G2M
TMA7	Significant padj (t-test) and delay	31.2343	8.53532e-18	1.62828e-16	0.000156208	4	G2M	G1	G2M
TIPIN	Significant padj (t-test) and delay and variability	31.2276	8.56959e-18	1.62855e-16	0.00241003	146	S	G2M	G1
RPN2	Significant padj (t-test) and delay and variability	31.124	9.11738e-18	1.72604e-16	0.00045471	-148	S	G1	G1
ATP2A1-AS1	Significant padj (t-test) and delay and variability	31.0794	9.3647e-18	1.76612e-16	0.000627017	172	G1	S	G2M
RAB7A	Significant padj (t-test) and delay and variability	31.0608	9.46996e-18	1.7792e-16	0.000549318	129	S	G1	G2M
ARHGAP11A	Significant padj (t-test) and delay and variability	31.0293	9.65061e-18	1.80358e-16	0.00203179	0	G2M	G2M	G2M
CAPZA1	Significant padj (t-test) and delay and variability	31.0255	9.6724e-18	1.80358e-16	0.000876511	20	S	G2M	G2M
EXOSC9	Significant padj (t-test) and delay and variability	31.0039	9.79919e-18	1.82037e-16	0.00157142	53	S	S	G1
LDHA	Significant padj (t-test) and delay	30.9649	1.00319e-17	1.85664e-16	0.000223201	-148	S	G1	G1
SNRPE	Significant padj (t-test) and delay	30.9085	1.03789e-17	1.91373e-16	5.23098e-05	791	G1	G1	G1
LIPE-AS1	Significant padj (t-test)	30.806	1.10422e-17	2.0285e-16	0.000724564	-356	G2M	G1	G2M
ZRANB2	Significant padj (t-test) and delay and variability	30.7782	1.12293e-17	2.05524e-16	0.000445301	218	S	G2M	G2M
NUDT16	Significant padj (t-test) and delay	8.45274	7.3288e-08	1.71143e-07	3.63929e-05	174	G2M	G1	G2M
PUM1	Significant padj (t-test) and delay and variability	30.5739	1.2714e-17	2.31843e-16	0.000335856	0	G2M	G2M	G2M
RPL23A	Significant padj (t-test) and delay	30.5431	1.29548e-17	2.35369e-16	7.82356e-05	399	G2M	G1	G2M
NSD1	Significant padj (t-test)	30.5002	1.32985e-17	2.40732e-16	0.000149706	-670	G2M	G2M	G2M
C1orf35	Significant padj (t-test) and delay and variability	30.4911	1.33733e-17	2.41205e-16	0.000354755	440	S	G2M	G2M
POLR2B	Significant padj (t-test) and delay and variability	30.4448	1.37569e-17	2.47225e-16	0.000807244	0	S	G1	G2M
AAMP	Significant padj (t-test)	30.3856	1.42652e-17	2.55435e-16	0.000341687	-614	S	G1	G1
NSMF	Significant padj (t-test) and delay and variability	30.3628	1.44662e-17	2.58102e-16	0.00398612	392	G2M	G1	G2M
RWDD1	Significant padj (t-test) and delay	30.2731	1.5286e-17	2.71751e-16	8.11461e-05	0	G2M	G1	G2M
SCP2	Significant padj (t-test) and delay and variability	30.2532	1.54745e-17	2.73194e-16	0.00068566	-115	S	G1	G1
HNRNPUL1	Significant padj (t-test) and delay	30.2529	1.54773e-17	2.73194e-16	0.000137447	911	G2M	G1	G2M
SESN3	Significant padj (t-test)	30.2466	1.55371e-17	2.73277e-16	0.00129945	-916	G2M	G2M	G2M
TRAP1	Significant padj (t-test) and delay and variability	30.2142	1.58511e-17	2.77815e-16	0.000466355	-96	S	G2M	G1
IDH2	Significant padj (t-test) and delay	30.1919	1.60708e-17	2.80673e-16	7.8566e-05	-33	G2M	G2M	G2M
RAD21	Significant padj (t-test) and delay and variability	30.1299	1.6698e-17	2.90603e-16	0.000411738	535	S	G2M	G2M
PNISR	Significant padj (t-test) and delay	29.9815	1.83063e-17	3.1748e-16	0.000218677	489	G2M	G2M	G2M
VDAC3	Significant padj (t-test) and delay and variability	29.9266	1.8942e-17	3.27361e-16	0.000674473	318	S	G2M	G2M
ARL15	Significant padj (t-test) and delay and variability	4.36819	0.00033081	0.000454645	0.000323201	1004	S	G2M	G2M
YME1L1	Significant padj (t-test) and delay	4.08586	0.000629762	0.000831856	0.000220037	273	S	G2M	G2M
MAP4K3	Significant padj (t-test) and delay and variability	29.7967	2.05411e-17	3.53763e-16	0.00136111	9	G2M	G1	G2M
SBNO1	Significant padj (t-test) and delay and variability	29.7891	2.06379e-17	3.542e-16	0.00117146	367	S	G2M	G2M
CCT2	Significant padj (t-test) and delay and variability	29.7644	2.09592e-17	3.58475e-16	0.00065303	1161	S	S	G1
AL080276.2	Significant padj (t-test) and delay and variability	29.6863	2.20108e-17	3.75167e-16	0.00364594	-135	G1	G1	G2M
RPL10	Significant padj (t-test)	29.669	2.22508e-17	3.77959e-16	0.000114576	-673	G2M	G1	G2M
MIS18BP1	Significant padj (t-test)	29.6418	2.26337e-17	3.8315e-16	0.00149585	-634	G2M	G2M	G2M
HDAC1	Significant padj (t-test) and delay and variability	29.5989	2.32519e-17	3.92276e-16	0.00138173	-229	S	G2M	G1
BCKDHB	Significant padj (t-test) and delay and variability	29.546	2.40394e-17	4.04187e-16	0.00119802	836	S	G2M	G1
NDUFC1	Significant padj (t-test) and delay	29.5257	2.43492e-17	4.08014e-16	5.0126e-05	672	G1	S	G2M
FHL2	Significant padj (t-test) and delay	9.48326	1.22849e-08	3.24111e-08	8.6268e-05	894	S	G2M	G1
GORASP2	Significant padj (t-test)	29.4573	2.54231e-17	4.24575e-16	0.000691179	-710	S	G2M	G2M
MYL6	Significant padj (t-test) and delay	29.4503	2.55366e-17	4.2504e-16	0.000155458	44	S	G1	G1
GAS5	Significant padj (t-test) and delay	29.4447	2.56262e-17	4.25103e-16	0.000157924	91	G2M	G1	G2M
WDR61	Significant padj (t-test) and delay	29.4335	2.58092e-17	4.26712e-16	0.000219716	0	G1	G2M	G1
NSMCE4A	Significant padj (t-test) and delay and variability	29.4106	2.61857e-17	4.31499e-16	0.000565177	450	S	G2M	G2M
NDUFS2	Significant padj (t-test) and delay and variability	29.4002	2.63586e-17	4.3291e-16	0.000996562	0	S	G2M	G2M
KIF18A	Significant padj (t-test) and delay and variability	12.9518	7.06375e-11	2.70341e-10	0.00599819	0	G2M	G2M	G2M
HNRNPU	Significant padj (t-test)	13.5906	3.08092e-11	1.28199e-10	0.000288357	-323	S	G2M	G1
AFG3L2	Significant padj (t-test)	29.1918	3.00889e-17	4.91105e-16	0.000394781	-608	G2M	G2M	G2M
YBX1	Significant padj (t-test) and delay	29.1912	3.01e-17	4.91105e-16	2.62589e-05	598	G2M	G1	G2M
PPP4R3A	Significant padj (t-test) and delay and variability	29.1769	3.03761e-17	4.93985e-16	0.000472965	0	G2M	G2M	G2M
KANSL1	Significant padj (t-test) and delay	9.04045	2.6044e-08	6.49137e-08	0.000240241	-82	G2M	G2M	G2M
GSTP1	Significant padj (t-test) and delay	29.1334	3.12313e-17	5.06233e-16	5.22565e-05	0	S	G2M	G1
IMMT	Significant padj (t-test) and delay and variability	29.1135	3.16302e-17	5.11028e-16	0.000444859	194	S	G2M	G1
PBLD	Rank-able	1.45881	0.160953	0.16299	4.71472e-06	202	G2M	G1	G2M
NUP210	Significant padj (t-test)	11.64	4.32626e-10	1.46273e-09	0.000398361	-343	G2M	G1	G2M
VRK1	Significant padj (t-test) and delay and variability	29.053	3.2878e-17	5.29464e-16	0.00245865	0	S	G2M	G2M
SMC6	Significant padj (t-test) and delay and variability	15.7689	2.27733e-12	1.17418e-11	0.000739478	669	S	G2M	G2M
NSUN2	Significant padj (t-test) and delay and variability	28.9351	3.54622e-17	5.69231e-16	0.000615877	397	S	G2M	G2M
TNPO3	Significant padj (t-test)	28.9053	3.6148e-17	5.78367e-16	0.000310806	-776	S	G2M	G2M
NFKBIB	Significant padj (t-test) and delay	28.8574	3.72801e-17	5.94563e-16	0.000124645	0	S	S	G2M
ARL6IP6	Significant padj (t-test) and delay and variability	28.815	3.83126e-17	6.09073e-16	0.00128736	720	S	S	G1
MCM6	Significant padj (t-test) and delay and variability	28.8001	3.86839e-17	6.1301e-16	0.0025071	984	S	S	G2M
CHM	Significant padj (t-test) and delay and variability	28.7557	3.98082e-17	6.28818e-16	0.00381068	529	G2M	G2M	G2M
UBE2Q2	Significant padj (t-test) and delay and variability	28.7125	4.09373e-17	6.446e-16	0.000563775	0	G2M	G2M	G2M
DDX18	Significant padj (t-test) and delay	28.6997	4.12791e-17	6.47925e-16	0.000190448	0	S	G2M	G2M
MRPS25	Rank-able	2.55997	0.0191496	0.0210323	1.42538e-05	-546	G2M	G1	G2M
HSPA8	Significant padj (t-test) and delay and variability	28.6682	4.21313e-17	6.57142e-16	0.00107194	0	S	G2M	G2M
TMEM134	Significant padj (t-test) and delay and variability	28.5628	4.51171e-17	7.01508e-16	0.000437286	768	G2M	G1	G2M
SPTY2D1OS	Significant padj (t-test) and delay and variability	8.68666	4.82988e-08	1.15842e-07	0.000518755	-169	G1	G1	G2M
KDM1A	Significant padj (t-test) and delay and variability	28.5229	4.63033e-17	7.17702e-16	0.000288284	784	S	G1	G1
CPLANE1	Rank-able	2.60879	0.0172581	0.0190689	0.000779272	-1	G2M	G2M	G2M
EPRS	Significant padj (t-test) and delay and variability	28.4991	4.70265e-17	7.2664e-16	0.000648582	760	S	G2M	G1
FAM81A	Significant padj (t-test) and delay and variability	7.599	3.56646e-07	7.46399e-07	0.00136855	190	G2M	G1	G2M
NAA50	Significant padj (t-test) and delay and variability	28.3999	5.01759e-17	7.72895e-16	0.000383286	0	S	G1	G2M
AKAP9	Significant padj (t-test) and delay	28.3718	5.11092e-17	7.84834e-16	0.000119659	4	G2M	G2M	G2M
VAPB	Significant padj (t-test) and delay and variability	28.3606	5.14852e-17	7.88168e-16	0.000478491	279	S	G1	G2M
NUP93	Significant padj (t-test) and delay and variability	28.306	5.33611e-17	8.14372e-16	0.000815744	1069	S	G2M	G2M
ARHGEF39	Significant padj (t-test) and delay and variability	9.54304	1.11197e-08	2.94939e-08	0.00325966	17	G2M	G2M	G2M
CC2D1A	Significant padj (t-test)	13.4052	3.90677e-11	1.58055e-10	0.000771927	-662	G2M	G2M	G2M
MITD1	Significant padj (t-test)	28.1334	5.97831e-17	9.09583e-16	0.00155338	-368	S	G2M	G1
PANK2	Significant padj (t-test) and delay and variability	28.1225	6.02154e-17	9.13359e-16	0.00128539	-165	G1	G1	G2M
NUP37	Significant padj (t-test) and delay and variability	3.59154	0.00194555	0.00241053	0.000942361	1253	S	G2M	G2M
PRELID1	Significant padj (t-test) and delay	28.1034	6.09793e-17	9.22126e-16	0.000140308	-258	G2M	G1	G2M
ILF2	Significant padj (t-test) and delay and variability	28.0289	6.40618e-17	9.65795e-16	0.00110319	1262	S	G2M	G1
CERS6	Significant padj (t-test)	5.19856	5.11222e-05	7.92642e-05	9.24194e-05	-606	G2M	G1	G2M
SNHG15	Significant padj (t-test) and delay	27.9981	6.53808e-17	9.81806e-16	0.000163196	189	G2M	G1	G2M
PPP1R12A	Significant padj (t-test) and delay and variability	27.9949	6.55197e-17	9.81806e-16	0.00129519	0	G2M	G2M	G2M
NRXN3	Significant padj (t-test) and delay	11.1593	8.74576e-10	2.81499e-09	0.000234496	616	G1	S	G2M
HOOK1	Significant padj (t-test)	27.9318	6.83233e-17	1.02073e-15	0.000394027	-535	G1	G2M	G1
PHB	Significant padj (t-test) and delay	27.926	6.85891e-17	1.02163e-15	5.26524e-05	1	S	G1	G2M
LYPLAL1	Significant padj (t-test)	27.8863	7.04246e-17	1.04539e-15	0.000754679	-712	S	G1	G1
SLC25A13	Significant padj (t-test) and delay	27.8825	7.0606e-17	1.04539e-15	0.000209812	908	G1	S	G1
WDR48	Significant padj (t-test) and delay and variability	27.8556	7.18794e-17	1.06108e-15	0.00055754	0	S	G2M	G2M
NDC80	Significant padj (t-test)	27.8396	7.26497e-17	1.06926e-15	0.00490138	-309	G2M	G2M	G2M
TLE4	Significant padj (t-test) and delay and variability	3.22903	0.00441697	0.00522867	0.000319863	0	G2M	G2M	G2M
PHACTR4	Significant padj (t-test)	6.27035	5.08187e-06	9.05391e-06	0.00168215	-559	G2M	G1	G2M
RPS21	Significant padj (t-test) and delay	27.7863	7.5282e-17	1.10473e-15	0.000126087	0	G2M	G1	G2M
CMTM4	Significant padj (t-test) and delay and variability	27.7688	7.61686e-17	1.11214e-15	0.00168508	915	G2M	G1	G2M
AMOT	Significant padj (t-test)	27.7675	7.62356e-17	1.11214e-15	0.000449163	-538	G2M	G1	G2M
ELMOD1	Rank-able	1.6576	0.113818	0.11616	0.00054264	-300	G2M	G2M	G2M
BTF3L4	Significant padj (t-test) and delay and variability	27.731	7.81207e-17	1.1363e-15	0.000295367	302	S	G2M	G2M
ATRX	Significant padj (t-test) and delay	27.714	7.90122e-17	1.14591e-15	0.000158223	1027	S	G1	G1
PGBD5	Significant padj (t-test)	27.694	8.00788e-17	1.15799e-15	0.00189354	-681	G2M	G1	G2M
EIF3F	Significant padj (t-test) and delay	27.643	8.28647e-17	1.19479e-15	3.00269e-05	-287	G2M	G1	G2M
NAA30	Significant padj (t-test)	27.5325	8.92636e-17	1.28333e-15	0.00109004	-300	G2M	G1	G2M
RPL24	Significant padj (t-test) and delay	27.5179	9.01423e-17	1.29221e-15	1.34373e-05	440	G2M	G1	G2M
GSPT1	Significant padj (t-test) and delay	27.4655	9.3387e-17	1.33487e-15	0.000222696	0	S	G1	G2M
RRP1	Significant padj (t-test) and delay and variability	27.4484	9.44744e-17	1.34653e-15	0.000439491	0	S	G2M	G2M
SCAF11	Significant padj (t-test) and delay and variability	27.4334	9.54377e-17	1.35636e-15	0.000612005	0	S	G2M	G2M
HNRNPD	Significant padj (t-test) and delay and variability	27.4245	9.60151e-17	1.36067e-15	0.000543164	661	G2M	G2M	G2M
DYNLL1	Significant padj (t-test) and delay	27.4033	9.74022e-17	1.37273e-15	0.000166639	0	S	G1	G2M
TPMT	Significant padj (t-test) and delay	27.403	9.74195e-17	1.37273e-15	0.000239547	0	S	G2M	G1
RALGAPA1	Rank-able	2.54611	0.0197213	0.0216171	3.52095e-05	-605	G2M	G1	G2M
SLC25A5	Significant padj (t-test) and delay	27.3743	9.93326e-17	1.39572e-15	8.2766e-05	777	S	G1	G2M
MTX2	Significant padj (t-test)	27.3697	9.96439e-17	1.39613e-15	0.000697253	-895	S	G2M	G2M
MAP1B	Significant padj (t-test) and delay and variability	27.3656	9.99248e-17	1.39613e-15	0.000592225	757	G1	G2M	G1
YARS	Significant padj (t-test) and delay and variability	27.3597	1.0032e-16	1.39771e-15	0.000247567	862	S	G2M	G2M
ZBTB5	Significant padj (t-test) and delay and variability	27.2861	1.05467e-16	1.46531e-15	0.00435718	371	G2M	G1	G2M
RBM28	Significant padj (t-test) and delay and variability	27.2787	1.05995e-16	1.46853e-15	0.000562201	193	S	G2M	G2M
BSG	Significant padj (t-test) and delay	27.2746	1.06293e-16	1.46857e-15	6.19491e-05	63	S	G2M	G1
RPS19	Significant padj (t-test) and delay and variability	27.189	1.12671e-16	1.55235e-15	0.000252859	-249	G2M	G1	G2M
TMED9	Significant padj (t-test) and delay	27.1622	1.14751e-16	1.57663e-15	0.000240012	0	S	G1	G2M
RTCB	Significant padj (t-test) and delay and variability	27.1283	1.17445e-16	1.60919e-15	0.00135098	0	S	G2M	G2M
AC098934.1	Significant padj (t-test)	27.0012	1.28124e-16	1.75068e-15	0.000680201	-398	G1	G1	G2M
EIF2S1	Significant padj (t-test) and delay and variability	26.9892	1.29187e-16	1.76036e-15	0.00154179	1113	S	G2M	G2M
TUBA1B	Significant padj (t-test) and delay	26.961	1.3171e-16	1.78982e-15	0.000121485	175	S	G1	G1
GSE1	Rank-able	2.10143	0.0491745	0.0516749	0.000207886	-788	S	G1	G2M
GEMIN5	Significant padj (t-test) and delay and variability	26.9167	1.35788e-16	1.84019e-15	0.00030716	661	G1	G2M	G2M
ARFGEF1	Significant padj (t-test)	26.9117	1.36256e-16	1.84149e-15	0.0019623	-399	G2M	G1	G2M
UPF3B	Significant padj (t-test) and delay and variability	26.8766	1.39592e-16	1.88146e-15	0.000955933	789	S	G2M	G2M
MIR924HG	Significant padj (t-test) and delay	3.9252	0.000908962	0.00117806	3.5105e-05	204	S	G2M	G1
FOCAD	Significant padj (t-test)	15.6849	2.50325e-12	1.27869e-11	0.00171651	-838	G2M	G2M	G2M
PLEKHA8	Significant padj (t-test) and delay and variability	26.8031	1.46861e-16	1.97407e-15	0.000579027	454	G2M	G1	G2M
CPVL	Significant padj (t-test) and delay and variability	26.7909	1.48107e-16	1.98543e-15	0.000479818	0	S	G2M	G1
PHACTR2	Rank-able	2.52797	0.0204933	0.0224386	0.000293217	0	G2M	G1	G2M
PMM2	Significant padj (t-test) and delay and variability	26.7619	1.5111e-16	2.02023e-15	0.000334237	0	G1	G1	G2M
ST13	Significant padj (t-test) and delay	26.7562	1.51709e-16	2.02279e-15	8.31621e-05	31	S	S	G1
SNTG2-AS1	Significant padj (t-test) and delay and variability	26.7081	1.5685e-16	2.08572e-15	0.00131836	121	G2M	G1	G2M
CCT4	Significant padj (t-test) and delay and variability	26.6649	1.61632e-16	2.14357e-15	0.00174694	0	S	G2M	G2M
MCUB	Significant padj (t-test) and delay	26.6589	1.62301e-16	2.1467e-15	4.04456e-05	60	G2M	G1	G2M
XPR1	Significant padj (t-test) and delay and variability	26.6383	1.64642e-16	2.17188e-15	0.00197264	604	S	G2M	G2M
NFIA	Significant padj (t-test) and delay and variability	5.75495	1.51621e-05	2.52532e-05	0.000702028	0	G2M	G2M	G2M
EXOSC8	Significant padj (t-test) and delay and variability	26.5804	1.71422e-16	2.25531e-15	0.000834486	524	S	G2M	G2M
WARS2	Significant padj (t-test) and delay and variability	26.5288	1.77705e-16	2.33179e-15	0.000706024	842	S	G2M	G1
SCO1	Significant padj (t-test) and delay and variability	14.0548	1.71963e-11	7.46881e-11	0.000404925	-270	S	G1	G2M
MRPL16	Significant padj (t-test)	26.4771	1.84236e-16	2.41111e-15	0.000461165	-469	S	G2M	G2M
CNTLN	Significant padj (t-test) and delay and variability	8.70776	4.65309e-08	1.11927e-07	0.000834814	335	S	G2M	G2M
ZNF326	Significant padj (t-test) and delay and variability	26.4235	1.91288e-16	2.49681e-15	0.000977255	-22	S	G2M	G2M
SNHG10	Significant padj (t-test) and delay and variability	26.3955	1.95083e-16	2.53966e-15	0.000829849	160	G1	G1	G2M
CLCN3	Significant padj (t-test) and delay and variability	26.3846	1.9658e-16	2.55245e-15	0.000708632	323	G2M	G2M	G2M
CD46	Significant padj (t-test) and delay and variability	26.3807	1.97125e-16	2.55285e-15	0.00127616	984	S	G2M	G2M
CLPX	Significant padj (t-test) and delay and variability	26.3627	1.99629e-16	2.57854e-15	0.0030911	0	S	G2M	G2M
MTCH1	Significant padj (t-test) and delay	26.333	2.03843e-16	2.62614e-15	9.09462e-05	0	S	G1	G1
EMC2	Significant padj (t-test) and delay and variability	26.324	2.05132e-16	2.63589e-15	0.00206415	818	S	G2M	G2M
ANKRD16	Rank-able	1.24834	0.227073	0.22864	8.55201e-05	3	S	G1	G1
MCM3	Significant padj (t-test) and delay and variability	26.2963	2.09169e-16	2.67443e-15	0.00160934	591	S	G1	G2M
RPL8	Significant padj (t-test) and delay	26.2937	2.09549e-16	2.67443e-15	4.32313e-05	92	G2M	G1	G2M
ENO1	Significant padj (t-test) and delay and variability	26.2924	2.09749e-16	2.67443e-15	0.000668916	457	S	S	G1
VPS54	Significant padj (t-test) and delay and variability	26.2797	2.11629e-16	2.69149e-15	0.000861225	0	S	G2M	G2M
PHF20L1	Significant padj (t-test) and delay and variability	26.2649	2.13846e-16	2.71273e-15	0.000599885	0	S	G2M	G2M
RAB5A	Significant padj (t-test) and delay	26.2521	2.15781e-16	2.72406e-15	0.000217438	96	S	G1	G2M
ZNF701	Significant padj (t-test) and delay and variability	26.2518	2.15838e-16	2.72406e-15	0.000536917	-3	G1	G1	G2M
HELZ	Significant padj (t-test) and delay and variability	26.2234	2.20202e-16	2.77209e-15	0.000685762	171	G2M	G2M	G2M
PFAS	Significant padj (t-test) and delay and variability	26.1368	2.34113e-16	2.93975e-15	0.000296542	626	S	G2M	G2M
NCAPD2	Significant padj (t-test)	26.1153	2.37697e-16	2.97722e-15	0.000650688	-596	G2M	G2M	G2M
STOX2	Significant padj (t-test)	6.61092	2.51462e-06	4.67486e-06	0.000111301	-644	G2M	G1	G2M
CHIC2	Significant padj (t-test) and delay and variability	26.0545	2.48173e-16	3.10059e-15	0.000798662	730	G2M	G2M	G2M
SGO1	Significant padj (t-test) and delay and variability	26.0341	2.51808e-16	3.13811e-15	0.00163413	0	G2M	G2M	G2M
SRPK1	Significant padj (t-test) and delay	26.0053	2.57006e-16	3.1942e-15	0.000239765	0	S	G2M	G2M
CTPS1	Significant padj (t-test) and delay and variability	26.0021	2.57597e-16	3.1942e-15	0.000572864	396	S	G2M	G2M
PEAK1	Significant padj (t-test)	25.9977	2.58412e-16	3.19632e-15	0.00202099	-435	G2M	G1	G2M
HERC2	Significant padj (t-test) and delay	4.19784	0.000487719	0.000654869	1.30868e-05	-62	G1	G1	G2M
UBE2D3	Significant padj (t-test) and delay	25.9323	2.70742e-16	3.3405e-15	4.86935e-05	-1	S	G1	G2M
RABEP1	Significant padj (t-test) and delay	25.8668	2.83697e-16	3.48302e-15	5.13819e-05	-155	G2M	G1	G2M
HMBS	Significant padj (t-test) and delay and variability	25.8572	2.85654e-16	3.49839e-15	0.000417665	-27	S	G2M	G2M
TXNDC17	Significant padj (t-test) and delay	25.8301	2.91249e-16	3.55812e-15	0.000146595	759	S	G2M	G1
XPO1	Significant padj (t-test) and delay and variability	25.7496	3.08566e-16	3.76041e-15	0.000387453	498	S	G2M	G2M
NELFB	Significant padj (t-test) and delay and variability	25.7391	3.10902e-16	3.77959e-15	0.000278148	140	S	G1	G2M
DNAAF2	Significant padj (t-test) and delay and variability	25.6903	3.22015e-16	3.90513e-15	0.000422217	0	G2M	G2M	G2M
IFNGR1	Significant padj (t-test) and delay and variability	25.6745	3.2569e-16	3.94005e-15	0.00200419	-36	S	G2M	G2M
RHOA	Significant padj (t-test) and delay and variability	25.648	3.31968e-16	4.00624e-15	0.000268801	0	S	G2M	G1
GNAL	Significant padj (t-test)	25.6039	3.42717e-16	4.12592e-15	0.000194081	-518	S	G2M	G2M
KIF23	Significant padj (t-test)	18.5592	1.23417e-13	8.1511e-13	0.00380051	-731	G2M	G2M	G2M
SEPTIN7	Significant padj (t-test) and delay and variability	25.5501	3.56298e-16	4.27903e-15	0.000805969	1127	S	G2M	G1
AAK1	Significant padj (t-test)	6.5682	2.74432e-06	5.08474e-06	0.000511772	-619	G2M	G1	G2M
BUD23	Significant padj (t-test) and delay and variability	25.4936	3.71179e-16	4.44697e-15	0.00095469	38	S	G2M	G2M
TAF9B	Significant padj (t-test) and delay and variability	25.4471	3.83923e-16	4.58858e-15	0.000580818	-25	S	G1	G1
RAB4A	Significant padj (t-test)	25.4152	3.92923e-16	4.68486e-15	6.67331e-05	-733	G2M	G1	G2M
ALDH7A1	Significant padj (t-test) and delay and variability	21.9824	5.67612e-15	5.09542e-14	0.000690983	-11	S	G2M	G2M
PSMC2	Significant padj (t-test) and delay and variability	25.3459	4.13273e-16	4.91567e-15	0.00109153	1210	S	G2M	G2M
GLOD4	Significant padj (t-test) and delay and variability	25.3319	4.17505e-16	4.95412e-15	0.000542616	1329	S	G2M	G2M
NDUFB11	Significant padj (t-test) and delay	25.3192	4.21381e-16	4.98818e-15	1.57212e-05	76	S	G1	G1
TXNDC9	Significant padj (t-test) and delay and variability	25.3092	4.24467e-16	5.01275e-15	0.000848832	0	S	G2M	G2M
ROR1	Significant padj (t-test) and delay	3.90066	0.000961355	0.0012411	3.5805e-05	-131	G2M	G2M	G2M
SUPT16H	Significant padj (t-test) and delay and variability	25.2992	4.27585e-16	5.03759e-15	0.000650299	95	S	G1	G1
GNB1	Significant padj (t-test) and delay	4.4976	0.000246526	0.000345025	8.18194e-05	869	G2M	G1	G2M
CYB5B	Significant padj (t-test) and delay and variability	25.1906	4.62978e-16	5.44163e-15	0.000310666	435	S	G1	G1
NAA35	Significant padj (t-test) and delay and variability	25.173	4.68984e-16	5.4992e-15	0.00066005	0	S	G2M	G2M
POLE	Significant padj (t-test)	25.1087	4.91659e-16	5.74662e-15	0.000815348	-672	G2M	G1	G2M
RNF115	Significant padj (t-test) and delay and variability	25.1067	4.92402e-16	5.74662e-15	0.000506592	190	G2M	G2M	G2M
NOP10	Significant padj (t-test) and delay	25.0965	4.9611e-16	5.77631e-15	2.65044e-05	4	G2M	G1	G2M
PNPT1	Significant padj (t-test) and delay and variability	25.0527	5.12353e-16	5.95145e-15	0.00107099	242	S	G2M	G2M
EIF4G3	Significant padj (t-test)	25.0308	5.20696e-16	6.03424e-15	0.000794914	-645	G2M	G2M	G2M
KIF4A	Significant padj (t-test)	25.0087	5.29287e-16	6.1195e-15	0.00196481	-492	G2M	G2M	G2M
WDR3	Significant padj (t-test) and delay and variability	24.9527	5.51626e-16	6.36294e-15	0.00192521	0	S	G2M	G2M
SMYD3	Significant padj (t-test) and delay and variability	8.48541	6.91134e-08	1.61776e-07	0.000478721	961	S	G2M	G2M
CNTROB	Significant padj (t-test) and delay and variability	24.9282	5.61749e-16	6.46467e-15	0.00138034	-21	G2M	G1	G2M
ITGB1BP1	Significant padj (t-test)	24.8983	5.7434e-16	6.59427e-15	0.000169959	-670	G2M	G1	G2M
RNF14	Significant padj (t-test) and delay and variability	24.8937	5.76292e-16	6.59467e-15	0.000520586	0	S	G2M	G2M
HNRNPL	Significant padj (t-test) and delay and variability	24.892	5.77033e-16	6.59467e-15	0.00390809	0	S	G2M	G1
SLC25A33	Significant padj (t-test) and delay	24.8823	5.81178e-16	6.62676e-15	0.000153458	0	S	G1	G2M
MCM10	Significant padj (t-test) and delay and variability	24.867	5.8782e-16	6.68712e-15	0.0025723	884	G1	S	G2M
EPB41L3	Rank-able	1.73552	0.098839	0.101352	3.18003e-05	141	S	G1	G1
RNF149	Significant padj (t-test)	12.1773	2.02171e-10	7.25593e-10	0.000982762	-508	G2M	G1	G2M
ZNF318	Rank-able	1.80275	0.0873131	0.0898864	4.12135e-05	36	G2M	G1	G2M
PSMD1	Significant padj (t-test) and delay and variability	24.8358	6.01595e-16	6.82817e-15	0.000722655	340	S	G2M	G2M
KLHL28	Significant padj (t-test) and delay and variability	24.8213	6.0812e-16	6.88647e-15	0.00125801	-62	G2M	G2M	G2M
NKAPP1	Significant padj (t-test) and delay and variability	9.605	1.0033e-08	2.68554e-08	0.000768785	266	G1	G1	G2M
COPB1	Significant padj (t-test)	24.8139	6.11456e-16	6.89424e-15	0.00259949	-444	S	G1	G1
GTPBP3	Significant padj (t-test) and delay and variability	24.8137	6.11585e-16	6.89424e-15	0.00025915	11	G1	G1	G1
[truncated: 4,471 more rows]

## Sheet: jurkat
gene_name	status	t	pvalue	padjusted	log10Var	dec_to_0	phase_peak_vel	phase_peak_exp	phase_start_vel
[truncated: 4,958 more rows]

[truncated: 1 more sheets: Significant_negative_delays]
